# Supplementary material for: APOC1 as a novel diagnostic biomarker for DN based on machine learning algorithms and experiment
Source: Front Endocrinol (Lausanne). 2023 Feb 20;14:1102634. doi: 10.3389/fendo.2023.1102634 (PMC9987333; doi:10.3389/fendo.2023.1102634)
Supplement: Supplementary file 1 [file DataSheet_1.zip]

Archive with 6 entries (5 files):
- Supplementary material information/Table 1.DEGs.xls
- Supplementary material information/Table 2.GO.xls
- Supplementary material information/Table 3.kegg.xls
- Supplementary material information/Table 4.Lasso results.xls
- Supplementary material information/Table 5.feature genesú¿svm-REF).csv
- Supplementary material information/
