# Supplementary material for: APOC1 as a novel diagnostic biomarker for DN based on machine learning algorithms and experiment
Source: Front Endocrinol (Lausanne). 2023 Feb 20;14:1102634. doi: 10.3389/fendo.2023.1102634 (PMC9987333; doi:10.3389/fendo.2023.1102634)
Supplement: Supplementary file 1 [file DataSheet_1.zip › Supplementary material information/Table 1.DEGs.xls]

Genes	logFC	AveExpr	t	P.Value	adj.P.Val	B
FN1	4.019990157	9.380414655	-6.99109386	2.36E-09	7.57E-08	11.15519906
SFRP2	3.674480903	7.646936873	-5.106504735	3.44E-06	3.48E-05	4.072503056
RNA5SP195	3.183126677	9.502930808	-10.3175529	5.07E-15	2.40E-12	23.90137434
LUM	3.118104944	8.221902921	-5.80644816	2.44E-07	3.79E-06	6.636400923
RNA5SP312	3.109971811	7.872883504	-9.085068015	5.92E-13	1.02E-10	19.25537344
RNA5SP313	3.109971811	7.872883504	-9.085068015	5.92E-13	1.02E-10	19.25537344
RNA5SP315	3.109971811	7.872883504	-9.085068015	5.92E-13	1.02E-10	19.25537344
IGHA1	3.100254719	10.16250181	-3.177786389	0.00232642	0.007990625	-2.120644858
IGLC7	2.93750888	8.407930099	-4.107629979	0.000120531	0.000689535	0.661601781
IGHG4	2.927011364	7.971162368	-4.761680952	1.22E-05	9.96E-05	2.855954646
RNA5SP311	2.925720795	7.966502542	-8.674639816	2.97E-12	3.71E-10	17.67969377
RNA5SP314	2.925720795	7.966502542	-8.674639816	2.97E-12	3.71E-10	17.67969377
RNA5SP317	2.925720795	7.966502542	-8.674639816	2.97E-12	3.71E-10	17.67969377
CCL21	2.743875861	7.204656349	-4.971653463	5.66E-06	5.24E-05	3.592500416
VTRNA1-3	2.6662577	6.197128753	-11.15393478	2.19E-16	2.92E-13	26.96121157
VCAN-AS1	2.597356658	9.55357511	-3.723588428	0.000429646	0.001968614	-0.542118279
RNA5SP310	2.47477998	7.59691131	-8.041342521	3.64E-11	2.57E-09	15.23040011
RNA5SP316	2.47477998	7.59691131	-8.041342521	3.64E-11	2.57E-09	15.23040011
MMP7	2.448563734	10.50515153	-3.823565035	0.00031049	0.001505504	-0.235587335
VCAN	2.189317517	7.854677851	-3.962733112	0.000196126	0.00102687	0.19925735
C7	2.117317031	10.37273057	-4.140580862	0.000107772	0.000625179	0.768053889
MOXD1	2.102123855	5.94962928	-5.00768541	4.96E-06	4.70E-05	3.720245048
C3	2.004306879	6.495884296	-3.768665978	0.000371319	0.001741281	-0.404530202
CCL18	1.975612981	4.600996758	-3.563068968	0.000716886	0.002979744	-1.023517924
IGHJ5	1.954984632	4.029215097	-3.129433415	0.002682073	0.008996572	-2.252125705
FABP5P7	1.912734502	10.93640828	-4.949558519	6.14E-06	5.61E-05	3.514356323
IGKV1D-39	1.897170874	6.889552292	-3.161645874	0.002439904	0.008321458	-2.164694488
IGKV1D-27	1.896623782	6.614429018	-3.035317072	0.003524734	0.011303954	-2.503852424
MAGI2-AS1	1.888013697	8.456196309	-6.142307124	6.64E-08	1.28E-06	7.900500901
FABP5P1	1.848509734	10.76343844	-5.098544953	3.54E-06	3.56E-05	4.04402763
PFN1P2	1.837495365	8.191075754	-10.75564555	9.69E-16	7.98E-13	25.51450278
CCL19	1.834518133	6.559052491	-3.695241583	0.000470709	0.002116331	-0.628109565
SCARNA7	1.816683166	10.49664855	-5.80549627	2.45E-07	3.80E-06	6.632844563
IGKV3D-7	1.806679611	6.973126353	-2.823585229	0.006398588	0.018464821	-3.049185055
FPR3	1.804411621	5.484484864	-4.623063564	2.00E-05	0.000151188	2.377567331
ECM1	1.794655496	8.745535341	-6.251507558	4.34E-08	8.81E-07	8.315068503
VTRNA2-1	1.757714888	6.598580269	-4.029173075	0.000157052	0.000855302	0.410074124
CCL2	1.745451471	13.28911627	-4.486190795	3.25E-05	0.000226128	1.911829878
ASPN	1.743736697	6.26474894	-6.326793853	3.23E-08	6.95E-07	8.601763366
RERG	1.734561204	10.11950972	-4.183476164	9.31E-05	0.000553922	0.907338974
EMP1	1.723748364	9.520877442	-8.030926055	3.79E-11	2.65E-09	15.18999107
FBLN5	1.708728707	8.493274598	-4.473340772	3.40E-05	0.000235028	1.868458701
SMG1P1	1.707997143	10.69333079	-10.36371901	4.26E-15	2.31E-12	24.0724025
CDH6	1.707628209	8.340596075	-4.113797162	0.000118037	0.000676797	0.681489469
RNU7-40P	1.696853026	6.891216665	-7.144900153	1.28E-09	4.54E-08	11.7506524
SNORA70G	1.668700577	7.615050847	-6.634417235	9.65E-09	2.52E-07	9.779615251
MARCKS	1.66610576	9.782028921	-4.824167741	9.70E-06	8.29E-05	3.073697991
COL8A1	1.660978053	5.688128863	-4.763411593	1.21E-05	9.91E-05	2.861968173
RNA5SP320	1.660129437	4.852802556	-7.464037028	3.60E-10	1.61E-08	12.98875345
ADH1B	1.659527388	6.141429281	-4.497161551	3.13E-05	0.000219012	1.948907143
C1QC	1.652929636	7.686983042	-3.852702902	0.000282211	0.001390188	-0.1453157
SLC7A5P2	1.644828246	10.35751172	-10.39740383	3.75E-15	2.19E-12	24.1970411
APOC1	1.644160128	7.625204168	-2.902099084	0.005144851	0.015423046	-2.850428095
COLEC12	1.640434398	6.667309374	-3.456897434	0.000999037	0.003927544	-1.334320047
SPDYE6	1.619508885	8.170910689	-8.685858102	2.84E-12	3.63E-10	17.72290659
IGKV1D-16	1.610890143	6.376669317	-3.583971628	0.000671112	0.002821438	-0.961603119
RNA5SP20	1.600064554	5.510268147	-7.047590068	1.88E-09	6.32E-08	11.37379578
IGJ	1.599515523	7.267445286	-2.916940074	0.00493508	0.014890192	-2.812394602
RNU7-29P	1.594160737	8.079785684	-9.247973097	3.13E-13	6.67E-11	19.87740787
RNA5SP187	1.591164699	9.25006715	-8.474896328	6.53E-12	6.89E-10	16.9091142
RNU7-48P	1.568154418	8.71009742	-8.463457003	6.83E-12	7.14E-10	16.86492039
COL1A2	1.558995484	5.511724759	-5.117126449	3.31E-06	3.37E-05	4.110528453
PTN	1.550293507	7.306480202	-4.651537495	1.81E-05	0.000138689	2.475297655
RNU7-45P	1.548969453	6.669486657	-8.493897361	6.05E-12	6.51E-10	16.98250719
IGKV1-6	1.538443797	6.609319737	-3.202819543	0.002160163	0.007520469	-2.052010167
INHBA	1.536130498	5.897785408	-4.780426043	1.14E-05	9.42E-05	2.921141268
NPIPB5	1.521980188	14.54762111	-10.89743168	5.70E-16	5.41E-13	26.03173802
RNU6-8	1.520222603	8.265083217	-8.213486068	1.84E-11	1.52E-09	15.89776004
ZBTB20-AS2	1.517986577	6.539454769	-5.956309418	1.37E-07	2.34E-06	7.198241118
SPDYE2	1.516405576	7.763426625	-8.562580559	4.62E-12	5.37E-10	17.24764919
NPIPB11	1.51560053	14.40985404	-10.6229292	1.60E-15	1.14E-12	25.02817529
NELL1	1.514523484	8.200885239	-2.99067981	0.00400544	0.012555778	-2.621267338
RGS5	1.511789497	7.459916277	-4.749527856	1.27E-05	0.000103423	2.813753584
ITGA11	1.509480238	6.517542045	-4.748955715	1.27E-05	0.000103563	2.811768055
NPIPB3	1.503997999	14.64336923	-10.80356239	8.10E-16	7.10E-13	25.6895744
SMA5	1.498595812	9.150531267	-8.167971298	2.20E-11	1.73E-09	15.72139902
NPIPL3	1.491747889	12.91740153	-10.41074324	3.56E-15	2.14E-12	24.2463634
TNC	1.479672086	7.535959648	-4.55534191	2.55E-05	0.000184127	2.146280587
RNU7-53P	1.473548151	9.081000134	-8.902605819	1.21E-12	1.81E-10	18.55628787
KIRREL-IT1	1.463244575	6.890907452	-8.130733	2.55E-11	1.94E-09	15.57705753
LUST	1.45706945	8.041995138	-8.694476253	2.74E-12	3.53E-10	17.75609867
LYVE1	1.45362825	6.41057975	-3.589350308	0.000659791	0.002780471	-0.945633168
IGKV3D-15	1.453274509	5.379695375	-2.977910362	0.004153783	0.012937318	-2.654619343
MMP2	1.449290558	5.995361674	-5.650921415	4.43E-07	6.21E-06	6.05755882
RNU6-38	1.448144226	8.350962185	-8.50866004	5.71E-12	6.20E-10	17.03951681
MS4A6A	1.443870159	6.298878836	-3.925217088	0.000222163	0.001142683	0.081124226
MFAP4	1.433972506	7.422417291	-4.688045841	1.59E-05	0.000124172	2.601015318
ABI3BP	1.433420285	8.732098827	-4.142105444	0.000107215	0.000622103	0.772990724
SLIT3	1.430882707	8.320471016	-6.956323082	2.70E-09	8.51E-08	11.02074407
OCLM	1.429602407	5.095107691	-7.58947712	2.19E-10	1.10E-08	13.47591594
POSTN	1.426002638	11.80413476	-4.543753075	2.65E-05	0.000190766	2.106867109
LINC00342	1.425642362	7.88461312	-8.379086371	9.53E-12	9.05E-10	16.5387794
RNU7-7P	1.425434809	9.510523593	-8.459824108	6.93E-12	7.14E-10	16.85088402
ATP13A3	1.425102832	11.2730263	-7.57763279	2.29E-10	1.13E-08	13.42991185
RNA5SP229	1.420574785	4.90205488	-7.52729375	2.80E-10	1.32E-08	13.23440154
RNU7-10P	1.411063698	6.011334375	-6.583940874	1.18E-08	2.98E-07	9.585717348
GUSBP9	1.408136065	7.895046158	-7.815271155	8.92E-11	5.23E-09	14.35289763
IGKC	1.403233004	6.102658527	-3.284030065	0.001694423	0.006138532	-1.826740362
RNA5SP82	1.391585291	6.318696778	-5.702311719	3.64E-07	5.28E-06	6.248317686
COL6A3	1.385565226	4.993565648	-4.649458635	1.82E-05	0.000139434	2.468152873
RNF138P1	1.375138677	5.506822471	-5.933002854	1.50E-07	2.51E-06	7.110617398
SLC6A6	1.37157469	9.000246751	-7.557045222	2.49E-10	1.21E-08	13.34995029
ACAP2-IT1	1.364113752	4.406851223	-8.042717454	3.62E-11	2.57E-09	15.23573374
CFH	1.363036486	11.53267629	-4.174925512	9.59E-05	0.000567597	0.879511041
AEBP1	1.359677484	7.059936285	-4.844692857	9.00E-06	7.76E-05	3.145494053
SNORD7	1.358578698	5.458203314	-6.337089081	3.10E-08	6.73E-07	8.641020792
RPL23AP32	1.356076872	7.739906225	-7.280632389	7.47E-10	2.93E-08	12.27690177
HNRNPU-AS1	1.352727044	8.114880193	-8.33934502	1.12E-11	1.04E-09	16.38504606
NT5E	1.351207394	9.194073109	-5.287898383	1.75E-06	1.97E-05	4.726000848
GUSBP3	1.34811008	7.279167833	-8.333327274	1.14E-11	1.06E-09	16.36176148
RPL36AP33	1.345781308	6.131176588	-7.253755237	8.31E-10	3.19E-08	12.17264933
RNA5SP217	1.341338268	6.288597643	-3.900249305	0.0002413	0.001222649	0.002872732
IGHV3-30	1.337585853	5.793038369	-2.763698031	0.007538074	0.02118505	-3.197975364
IGKV1D-33	1.337461061	5.342559324	-3.479312849	0.000931861	0.003701776	-1.269220854
VEGFC	1.333170369	7.410456084	-6.155939337	6.30E-08	1.22E-06	7.952167533
ABCC9	1.327279514	5.082811989	-4.518320952	2.90E-05	0.000205816	2.020544924
RNU6-3	1.325889783	10.21120268	-7.741928254	1.19E-10	6.56E-09	14.06805888
THRB-IT1	1.31101564	5.555872405	-7.226338156	9.27E-10	3.45E-08	12.06632469
SMA4	1.3105893	8.065411661	-7.323216193	6.31E-10	2.54E-08	12.44211809
RNU7-61P	1.308618216	6.539264813	-7.091185477	1.58E-09	5.44E-08	11.54257933
IGKV3-11	1.303745829	6.140907475	-2.879014268	0.005487607	0.016247482	-2.909296811
RERG-IT1	1.288808671	4.685774402	-6.347577527	2.98E-08	6.50E-07	8.681027613
SYTL2	1.288244161	7.614398436	-4.732413027	1.35E-05	0.000108766	2.754406093
ADAMTS1	1.276058743	8.816410524	-5.880993914	1.83E-07	2.96E-06	6.915404204
RNU6-60	1.274335954	7.756629407	-6.302322011	3.56E-08	7.53E-07	8.508498108
FBN1	1.271728212	6.625859413	-6.154685475	6.33E-08	1.23E-06	7.947414288
PRINS	1.258585869	4.806762592	-8.65416203	3.22E-12	3.98E-10	17.60079446
FMO3	1.258239317	5.870234262	-4.01385076	0.000165335	0.000893575	0.361275769
VSIG4	1.256948162	5.446122154	-3.976529083	0.000187312	0.000991636	0.242864804
SNORD63	1.253463269	6.826698738	-5.015273636	4.82E-06	4.59E-05	3.747195974
PCDHGA10	1.252691584	8.917340228	-8.107240906	2.80E-11	2.07E-09	15.48597666
RNU7-35P	1.2492157	8.004800208	-8.00375931	4.22E-11	2.88E-09	15.08458966
CD248	1.246713327	11.8687663	-4.216836452	8.31E-05	0.000502515	1.016206958
SERPINF1	1.245867401	5.512166778	-3.849910597	0.00028481	0.00140037	-0.153984484
GOLGA8A	1.234908161	9.205172362	-7.745759162	1.18E-10	6.54E-09	14.08293786
GPR34	1.230286826	5.307345933	-4.116368123	0.000117012	0.000671935	0.689785144
RNU7-24P	1.229634823	8.794698938	-7.644137377	1.76E-10	9.09E-09	13.68822577
ANKRD36	1.224852657	8.030633491	-8.312945317	1.24E-11	1.14E-09	16.28288611
DAPL1	1.221216101	9.036293461	-3.593950155	0.000650255	0.002750456	-0.93196337
PER3	1.220227874	7.648666711	-7.561368196	2.45E-10	1.19E-08	13.3667404
LTBP1	1.219895469	7.604622413	-6.486386529	1.73E-08	4.11E-07	9.211637492
SPDYE1	1.216879164	7.005621664	-8.96187504	9.59E-13	1.52E-10	18.78363349
CCL11	1.21531353	5.432936414	-3.764787822	0.000376023	0.001757552	-0.416407689
LRP2BP	1.214857994	6.851253041	-6.84916118	4.13E-09	1.21E-07	10.60679331
NAIP	1.213440381	6.794210855	-7.791740263	9.80E-11	5.67E-09	14.26151689
COL3A1	1.213070858	6.123544897	-4.061730929	0.000140758	0.000782381	0.514117674
RNU7-47P	1.212858674	9.048684945	-8.554099329	4.77E-12	5.52E-10	17.21492181
SPDYE3	1.212622483	6.602553722	-9.994816598	1.74E-14	6.19E-12	22.69924273
RNU7-13P	1.205915412	9.453976015	-7.482110107	3.35E-10	1.52E-08	13.0589329
IGKV1D-42	1.202593562	6.359960189	-2.919490734	0.004899836	0.014803044	-2.80584323
RNASE6	1.200942384	7.593395808	-2.420514755	0.018478518	0.044395984	-4.001613784
ZNF638-IT1	1.20052488	6.730991063	-6.206335425	5.18E-08	1.03E-06	8.143387932
TGFBI	1.194827987	5.817098409	-5.859923687	1.98E-07	3.17E-06	6.83644706
RNY3P6	1.19379927	7.447538468	-4.865217677	8.35E-06	7.28E-05	3.217422065
KLF7-IT1	1.189370719	7.25654468	-6.303244755	3.54E-08	7.51E-07	8.512013513
PLK2	1.186765807	7.831774501	-6.356403966	2.88E-08	6.30E-07	8.714704704
IGFBP6	1.185591658	6.78349109	-5.190517426	2.52E-06	2.69E-05	4.374099565
GOLGA8B	1.18515307	9.262876666	-7.134705885	1.33E-09	4.69E-08	11.71115419
TPM1	1.183105395	10.78567209	-6.364027682	2.79E-08	6.14E-07	8.743799964
IGHJ1	1.182089135	4.692259546	-5.633897174	4.72E-07	6.53E-06	5.994480064
IGKV1-17	1.180738748	6.004804585	-2.886946797	0.005367514	0.015956189	-2.889108157
IGKV1-9	1.176320457	6.072638701	-3.04719774	0.003406168	0.010975631	-2.472385553
COL14A1	1.17598661	5.686267189	-4.103957924	0.00012204	0.000696245	0.649768242
PPP1R3C	1.162719857	10.63508837	-3.91113061	0.000232772	0.001186566	0.036939335
NID2	1.157581398	7.826719837	-5.13773036	3.06E-06	3.16E-05	4.184377638
RNU7-62P	1.156685089	6.997370658	-7.031217656	2.01E-09	6.67E-08	11.31043112
F2RL2	1.15551266	6.861505837	-4.827975342	9.57E-06	8.19E-05	3.087006723
CPA3	1.154502507	4.311765554	-3.577014906	0.000686028	0.002872442	-0.982235428
PCDH18	1.150457842	6.11508496	-5.706347935	3.58E-07	5.21E-06	6.263321621
SPDYE8P	1.149721236	6.626116552	-9.369103956	1.95E-13	4.49E-11	20.33853606
OLFML2B	1.148918396	5.439838229	-4.126061769	0.000113225	0.000654308	0.721089527
ITGB6	1.148514983	5.461966247	-3.377913857	0.001274188	0.004843785	-1.561445854
SYT11	1.147143766	8.174546646	-5.315230394	1.58E-06	1.81E-05	4.825198522
CLDN1	1.146203885	7.885016283	-3.095730454	0.002959415	0.009748914	-2.342910791
GUCY1A3	1.143475979	8.065731896	-7.407537569	4.51E-10	1.93E-08	12.76939118
ANXA1	1.14236526	11.80038328	-9.134495659	4.88E-13	9.11E-11	19.4443269
ANKRD36B	1.142297616	7.599231545	-8.173653658	2.15E-11	1.71E-09	15.74342086
RNU6-83P	1.137096441	5.130908378	-7.884420996	6.78E-11	4.21E-09	14.62139832
TGFB2	1.136396328	7.192875122	-5.051418888	4.22E-06	4.11E-05	3.875799529
NPIPA5	1.13439925	12.48659991	-11.14029212	2.31E-16	2.92E-13	26.91198121
RNU6-82P	1.132061467	5.185178609	-5.406390621	1.12E-06	1.36E-05	5.157355791
SVEP1	1.129749911	4.506162432	-4.239740394	7.68E-05	0.00046973	1.091223497
RNU6-45P	1.127964987	10.31629477	-6.137734111	6.76E-08	1.30E-06	7.883174713
IGKV1-5	1.121839505	6.077508339	-2.85365934	0.005888323	0.017208072	-2.9735432
CACNA1C-AS4	1.119684255	5.355397098	-7.133886562	1.34E-09	4.70E-08	11.70797986
ADAMTS5	1.1177185	7.751942959	-5.314726172	1.58E-06	1.81E-05	4.823366854
SPDYE5	1.11424642	7.141963733	-8.373068012	9.76E-12	9.19E-10	16.51550268
ANKRD10-IT1	1.113915812	6.981442489	-4.733629585	1.35E-05	0.000108405	2.758621418
RASSF9	1.108991711	5.355831588	-5.143332644	3.00E-06	3.11E-05	4.204477434
SNORD99	1.106556733	7.277911755	-3.919192997	0.000226642	0.00116129	0.062217
TAS2R30	1.106427723	5.034067716	-6.829028056	4.47E-09	1.30E-07	10.52910124
COL15A1	1.104526226	5.329457115	-5.695108126	3.74E-07	5.40E-06	6.221547329
CTSC	1.102971589	10.54918377	-3.55786535	0.000728735	0.003022049	-1.03889466
RNA5SP268	1.099733105	5.926897833	-4.88228153	7.85E-06	6.93E-05	3.277321577
BCL6B	1.099628657	7.204435376	-6.145975406	6.55E-08	1.26E-06	7.914401337
GUSBP2	1.098015475	8.198472143	-7.871282622	7.14E-11	4.35E-09	14.57038859
RNA5SP343	1.097903162	5.931489871	-6.594708502	1.13E-08	2.88E-07	9.627060882
VCAM1	1.093406535	12.27505398	-3.076146962	0.003132657	0.010219143	-2.395334804
CD44	1.091302541	7.151188769	-3.631202162	0.000577718	0.002504543	-0.820842654
SNORA45	1.090584241	6.153579609	-4.819045572	9.88E-06	8.41E-05	3.055801737
SLC12A2	1.088450883	7.481315458	-5.128860768	3.17E-06	3.25E-05	4.152572816
PLN	1.088029289	8.390820137	-3.478917785	0.000933007	0.003705036	-1.270370634
EDNRB	1.087315943	8.354945232	-4.021924577	0.000160919	0.000872818	0.386975837
AGAP7	1.087043728	10.33638718	-7.396042047	4.72E-10	2.00E-08	12.72476565
NPIPA3	1.086097911	12.52492524	-11.10933192	2.59E-16	3.08E-13	26.80017313
RNA5SP450	1.083053807	7.282246485	-5.985074736	1.22E-07	2.11E-06	7.306507011
CDH11	1.081967187	6.94070606	-4.523208315	2.85E-05	0.000202863	2.037115256
RNU6-79P	1.07780889	5.967524205	-3.696145684	0.000469343	0.002111441	-0.625373318
SCARNA2	1.076216378	8.491775082	-3.995207751	0.000175983	0.000941081	0.302046613
SNORD78	1.075063328	5.772864319	-3.330019409	0.001474451	0.005478045	-1.697428562
CCND2	1.064507808	7.093150035	-5.872711057	1.89E-07	3.04E-06	6.88435658
PRELP	1.064388604	7.841355816	-4.320328299	5.81E-05	0.000371969	1.356896054
AGAP6	1.063802854	10.19542261	-7.579054163	2.28E-10	1.13E-08	13.43543251
RNU7-75P	1.063572495	5.246436935	-4.248071393	7.46E-05	0.000459043	1.118564137
IGLV6-57	1.06342738	5.13923969	-2.754802044	0.007722425	0.021614441	-3.219867029
GPR18	1.060194978	5.401141883	-6.830226079	4.45E-09	1.30E-07	10.53372357
SAMHD1	1.059095633	9.266511836	-4.423935262	4.05E-05	0.000271845	1.702288703
RNA5SP166	1.057774431	6.29507656	-7.397571228	4.69E-10	1.99E-08	12.73070178
SNORD75	1.056764621	4.224564151	-5.081012045	3.78E-06	3.75E-05	3.981367049
FLJ45340	1.054949903	10.16799916	-7.148211551	1.26E-09	4.48E-08	11.76348344
ANGPT2	1.054167214	5.724714324	-6.525129093	1.48E-08	3.61E-07	9.360090333
PROM1	1.052728586	7.294595943	-4.175844026	9.56E-05	0.000566045	0.882498828
IGKV2D-29	1.051958667	4.072955243	-2.424481325	0.018295793	0.044021958	-3.992818163
RNU6-80	1.051914477	6.351372337	-7.209762275	9.90E-10	3.64E-08	12.00205421
RNU6-21P	1.051850737	6.443846823	-6.863960101	3.90E-09	1.15E-07	10.66391783
IGHV3-21	1.05060438	3.798988526	-3.198416521	0.002188573	0.007600795	-2.064109889
PDE1A	1.049635664	6.596427959	-5.178488291	2.63E-06	2.80E-05	4.330800494
PLVAP	1.049400303	5.346915716	-3.583720135	0.000671646	0.002823116	-0.96234945
DOCK9	1.048818755	8.209914872	-8.765034579	2.08E-12	2.87E-10	18.02767986
PMP22	1.046832572	9.846682032	-4.195059409	8.95E-05	0.00053562	0.945086207
RNU7-11P	1.046825899	7.123175367	-7.995448454	4.36E-11	2.96E-09	15.05234182
THBS2	1.043653885	5.126642349	-4.365120095	4.97E-05	0.000324056	1.505697986
RNA5SP160	1.041491237	4.193371586	-5.090849171	3.65E-06	3.64E-05	4.016513287
ENAH	1.040703307	7.709678256	-6.013474802	1.10E-07	1.92E-06	7.413524917
SNRK-AS1	1.040701092	7.172021045	-8.326691199	1.17E-11	1.08E-09	16.33608265
RNU6-43	1.039074689	8.608353545	-7.15505378	1.23E-09	4.38E-08	11.78999713
RNU7-57P	1.038528608	9.252343835	-6.873862713	3.75E-09	1.11E-07	10.70215012
RNU7-25P	1.037829727	7.118874931	-8.088175456	3.02E-11	2.20E-09	15.41204649
RGS4	1.03640505	4.678358624	-4.247676772	7.47E-05	0.000459543	1.117268418
RNU7-28P	1.035570873	6.759228644	-6.420575447	2.24E-08	5.10E-07	8.959811368
KRT19	1.026284869	6.925497002	-2.977604243	0.004157401	0.012944866	-2.655417582
TNFRSF12A	1.021854196	9.64851914	-3.76600674	0.000374539	0.001751961	-0.412675368
TAS2R31	1.020231323	4.980537541	-7.675193211	1.56E-10	8.15E-09	13.80885339
IGKV3-7	1.019868121	5.304014041	-3.341425613	0.001424225	0.005320328	-1.665164763
FKSG52	1.018826439	14.94552392	-10.67473452	1.31E-15	9.98E-13	25.21825949
GOLGA6L10	1.018321556	7.152158136	-7.452975795	3.77E-10	1.66E-08	12.9458038
OR51E1	1.018098963	4.815468545	-2.689106623	0.009217232	0.024999863	-3.379827302
MS4A4A	1.013994099	5.533502886	-3.144290457	0.00256771	0.008676826	-2.211880532
RNA5SP260	1.013908316	5.085008319	-5.101486486	3.51E-06	3.53E-05	4.054548671
CTHRC1	1.011671682	5.3159265	-6.457678054	1.93E-08	4.50E-07	9.101729505
N4BP2L2-IT2	1.009078907	5.770365806	-5.834727591	2.19E-07	3.46E-06	6.74212895
CCDC80	1.007582024	8.049336745	-3.198163026	0.002190219	0.007605353	-2.064806149
IGHV3-33	1.005097998	6.439471072	-3.090006366	0.003009103	0.009884017	-2.358258895
SNORD4B	1.004089219	6.150832651	-3.760875127	0.000380827	0.001776359	-0.428383292
RNU7-69P	1.001598294	8.008375116	-7.636001638	1.82E-10	9.36E-09	13.65662479
CD93	1.001187043	7.752910226	-4.928195656	6.64E-06	5.99E-05	3.438940274
MYOF	1.000596077	9.867705331	-5.037691758	4.44E-06	4.28E-05	3.82691486
ALDH2	-1.000683561	9.307104738	6.819360206	4.65E-09	1.34E-07	10.49180332
L3MBTL3	-1.001929322	8.152246841	5.072046114	3.91E-06	3.86E-05	3.949356948
HSD17B2	-1.002816737	4.287603013	4.696377932	1.54E-05	0.000121177	2.629771122
FUT6	-1.006073579	6.408523181	4.646187674	1.84E-05	0.000140792	2.456914029
MED11	-1.009607094	6.763340986	8.415668263	8.25E-12	8.03E-10	16.68022965
SNORA47	-1.010807878	5.644618668	6.118533895	7.29E-08	1.38E-06	7.810460767
KLK1	-1.013553806	5.439660286	3.039929041	0.003478258	0.011175351	-2.491647981
ANXA9	-1.013840092	6.396328889	7.203414281	1.01E-09	3.71E-08	11.97744322
TYRO3	-1.013937393	11.13824782	3.728631197	0.00042271	0.001941909	-0.526777716
CLDN8	-1.01530741	5.62405029	3.191185317	0.002235993	0.007727793	-2.083955951
TMEM207	-1.015505014	4.936711704	3.659573946	0.00052772	0.002325846	-0.735719141
APLN	-1.017096542	8.675601677	4.838540444	9.21E-06	7.92E-05	3.12395913
SLC47A1	-1.018654191	8.221209495	3.149777546	0.00252664	0.008557078	-2.196982327
CYB5A	-1.022011234	13.90929729	6.464008639	1.89E-08	4.41E-07	9.125958414
ACADSB	-1.022048094	10.30843314	3.980158865	0.000185057	0.000981769	0.254352823
EPHX2	-1.022893369	7.474119325	5.603144051	5.31E-07	7.22E-06	5.880680387
AQP7P3	-1.02584599	6.302096474	5.036922693	4.45E-06	4.29E-05	3.824177677
FPR2	-1.026088846	3.998948472	6.946781063	2.81E-09	8.80E-08	10.9838575
PTH1R	-1.028874036	11.93253606	4.609623685	2.10E-05	0.000157534	2.331536799
NAPSA	-1.03024832	5.80652667	5.251431254	2.01E-06	2.22E-05	4.593938063
SLC34A1	-1.031777477	9.173555155	2.415939777	0.018691301	0.044836296	-4.011743787
SLC6A13	-1.038726507	6.827025134	4.457482999	3.60E-05	0.000246132	1.815021619
PRKAR2B	-1.040647807	9.434357622	5.235171543	2.13E-06	2.34E-05	4.535163165
RNU5D-2P	-1.047373843	6.402241204	5.128429596	3.17E-06	3.25E-05	4.151027251
C9orf66	-1.047681448	4.510051342	6.335944713	3.12E-08	6.74E-07	8.636656518
SNORD105B	-1.048695558	3.96598274	7.061654028	1.78E-09	6.03E-08	11.42823629
NR4A1	-1.04909497	5.288170282	6.702818052	7.37E-09	1.98E-07	10.04271065
ABCC2	-1.050111466	5.666028789	4.499638709	3.10E-05	0.000217505	1.957285276
FXYD1	-1.052968581	7.360098199	6.447291269	2.01E-08	4.66E-07	9.06198535
PCBD1	-1.055042282	10.15132467	9.319553327	2.37E-13	5.34E-11	20.15005262
DPYS	-1.058635181	6.337906297	4.363292325	5.01E-05	0.000325848	1.499610362
SLC17A1	-1.058943512	9.136754918	2.705361827	0.008824544	0.024147478	-3.340529128
PDZK1IP1	-1.063273968	11.38859299	5.899130383	1.71E-07	2.80E-06	6.983427644
ARHGAP19	-1.065576236	10.32093574	4.762461899	1.21E-05	9.93E-05	2.858668113
SELL	-1.066820078	5.212281989	5.336055049	1.46E-06	1.69E-05	4.900901416
KHK	-1.06824304	5.793561596	5.113633722	3.35E-06	3.41E-05	4.098021185
SLC2A2	-1.069516152	6.689942209	3.805183154	0.000329707	0.001579959	-0.292321293
GSTA5	-1.074767516	4.996677874	6.4625094	1.90E-08	4.43E-07	9.120220037
PIPOX	-1.078158782	7.204358737	4.413877096	4.19E-05	0.000279947	1.66857369
SST	-1.079005161	7.025079871	3.141483303	0.002588962	0.008739568	-2.21949513
KIAA1191	-1.079596932	11.7712935	8.447710386	7.27E-12	7.46E-10	16.80407581
RHCG	-1.079772401	4.840365415	4.577524023	2.35E-05	0.000173027	2.221857385
NPL	-1.079889938	7.152201099	5.672176368	4.08E-07	5.82E-06	6.136393923
EGOT	-1.08164927	6.081424507	4.822818775	9.75E-06	8.32E-05	3.06898405
MNDA	-1.08351821	7.657726654	3.865826312	0.000270298	0.001340955	-0.10452295
UGT2B10	-1.085555433	6.128789774	4.074266266	0.00013493	0.000755652	0.55430344
LINC00052	-1.085909252	5.516199593	4.223888665	8.11E-05	0.000492327	1.039281398
CTH	-1.095211365	5.056031763	5.882623018	1.82E-07	2.95E-06	6.92151213
BHMT2	-1.099442733	11.33307424	3.46818274	0.000964662	0.003812138	-1.301580171
PLCG2	-1.103083073	8.004423271	2.387904729	0.020043837	0.047466107	-4.073474067
TMEM27	-1.104449247	10.24504051	2.552921051	0.013189499	0.033634843	-3.701672572
EHHADH	-1.11514435	7.190431486	4.821738674	9.79E-06	8.35E-05	3.065210073
VASN	-1.118565038	10.98697629	5.987553652	1.21E-07	2.10E-06	7.315843156
CHI3L1	-1.118697145	12.31459766	3.120322023	0.002754549	0.009187408	-2.276738955
FOXQ1	-1.121269189	6.126989734	3.387729172	0.001236455	0.004713714	-1.533414348
USP2	-1.121509501	6.74513177	4.342317439	5.38E-05	0.00034745	1.429845652
MAOA	-1.122021619	7.79247333	7.611269735	2.01E-10	1.02E-08	13.56056129
CMBL	-1.123598411	5.662309929	6.122694116	7.17E-08	1.36E-06	7.826211754
HIST2H2BE	-1.125341335	8.620428758	6.733295239	6.53E-09	1.78E-07	10.16005729
NEBL-AS1	-1.132541195	4.888861123	10.03550825	1.49E-14	5.47E-12	22.85142523
KCNJ15	-1.137958178	8.915662593	3.604008163	0.000629857	0.002685114	-0.902033631
DPEP1	-1.145834698	6.543979039	5.27539368	1.83E-06	2.05E-05	4.680678495
TREM1	-1.145954185	4.197692868	7.359169782	5.47E-10	2.27E-08	12.58164495
SMIM2-AS1	-1.149442935	6.996151298	6.039219035	9.92E-08	1.77E-06	7.510641539
RASD1	-1.150248097	3.730097017	5.577671776	5.85E-07	7.83E-06	5.786568453
METTL7B	-1.154636865	7.49418323	3.469395521	0.000961035	0.003799124	-1.298057524
PLGLA	-1.156465922	7.526933905	4.051632218	0.000145629	0.000803464	0.481794521
BLVRB	-1.157553247	7.874622096	10.3036334	5.35E-15	2.44E-12	23.84976113
SLC22A6	-1.158774748	9.45497762	2.796412287	0.006894371	0.01966639	-3.117001151
ECH1	-1.161056763	10.93503684	9.170852047	4.23E-13	8.17E-11	19.58319052
GSTA3	-1.165104289	4.910179113	8.22719372	1.74E-11	1.46E-09	15.9508606
CTSL2	-1.165972214	7.201380692	4.85011708	8.83E-06	7.63E-05	3.164490046
SLC7A8	-1.167851218	12.55110041	4.837849064	9.23E-06	7.94E-05	3.121539881
AQP9	-1.170531017	4.958473046	7.122101367	1.40E-09	4.89E-08	11.66232302
FMO1	-1.173447541	9.230969698	2.869100533	0.005641186	0.016615274	-2.934468472
CKB	-1.176253265	6.436148732	9.797118799	3.72E-14	1.16E-11	21.95745241
CRYL1	-1.178582838	7.670084207	6.641260341	9.39E-09	2.46E-07	9.805919041
ASPA	-1.185856268	8.030517189	5.629282721	4.81E-07	6.62E-06	5.977392434
PLG	-1.186010635	7.137023221	3.891081485	0.000248716	0.00125043	-0.02578545
LRRC2	-1.188593927	9.847042943	4.67566719	1.66E-05	0.000128708	2.558337715
NFIL3	-1.191001949	5.71271746	8.825918112	1.64E-12	2.36E-10	18.26177316
JUN	-1.194287932	6.261920046	9.153007398	4.54E-13	8.54E-11	19.51504561
MRO	-1.199557425	5.292872296	4.941832948	6.31E-06	5.74E-05	3.487067358
FMN2	-1.20725589	7.868903255	5.141179707	3.03E-06	3.13E-05	4.196752153
CRYAA	-1.213600762	7.467474824	5.776589324	2.73E-07	4.17E-06	6.524922692
ATP6V1G3	-1.217012391	6.192600294	2.790246775	0.007011677	0.019946077	-3.132318272
RNU4-2	-1.218190161	6.13777626	5.346815382	1.40E-06	1.63E-05	4.940059073
SNORD14D	-1.218282856	4.793797232	4.946141206	6.22E-06	5.67E-05	3.502283172
SNORD59B	-1.220360701	4.449815795	3.998220576	0.000174219	0.000933838	0.311607587
PBLD	-1.222766684	8.362043475	4.993065557	5.23E-06	4.90E-05	3.668367223
RNU5E-2P	-1.22423198	6.434940767	5.439605828	9.88E-07	1.22E-05	5.2788648
ABAT	-1.22471981	7.31577957	5.051889689	4.21E-06	4.11E-05	3.877477082
MORN2	-1.235121042	8.003492911	10.31309193	5.16E-15	2.40E-12	23.88483551
CUBN	-1.235484371	11.60656693	2.44439382	0.017402767	0.042234471	-3.948484692
C14orf164	-1.238934633	5.464979858	6.198203718	5.34E-08	1.06E-06	8.112510619
PVALB	-1.242167096	6.282635198	4.867600351	8.28E-06	7.24E-05	3.225780555
DPP6	-1.242472868	8.783393839	5.315982794	1.57E-06	1.81E-05	4.827931847
FOLH1B	-1.24394874	6.010924179	4.854262771	8.69E-06	7.52E-05	3.179014784
SLC4A4	-1.246283749	9.668926103	2.996886094	0.003935134	0.012383093	-2.605019168
FABP3	-1.2500986	9.166682166	4.803888287	1.04E-05	8.79E-05	3.002893207
LPL	-1.251376866	6.44312477	6.557831495	1.30E-08	3.26E-07	9.485511007
ANKS4B	-1.252557576	4.194505133	6.524162545	1.49E-08	3.62E-07	9.356384962
NR4A2	-1.253640056	4.944479377	4.766913573	1.19E-05	9.82E-05	2.874139658
GATM	-1.255087621	13.26070029	3.001347151	0.00388531	0.012251686	-2.593324625
PEPD	-1.256229115	10.79803334	6.024893592	1.05E-07	1.85E-06	7.456588381
SORD	-1.256456857	6.897357506	5.428709041	1.03E-06	1.27E-05	5.238973957
ACY3	-1.258837248	6.882875825	5.784518542	2.65E-07	4.07E-06	6.554510816
ALPL	-1.260156063	5.900201162	6.892120131	3.49E-09	1.05E-07	10.77265481
SLC7A9	-1.26322414	7.640301529	3.58178978	0.000675756	0.002837778	-0.968076862
PPBP	-1.267745271	6.200436604	4.467997557	3.47E-05	0.000238769	1.850442666
C19orf77	-1.275050966	12.7693014	2.710854163	0.008695362	0.023845531	-3.327209032
DAO	-1.275230849	7.076091274	4.046693694	0.00014807	0.00081614	0.46600441
BTG2	-1.275451633	10.4505598	7.935732351	5.53E-11	3.56E-09	14.82058775
SLC22A8	-1.284577723	9.57681399	3.099002564	0.002931358	0.009680277	-2.334127961
WDR49	-1.290680676	7.060691693	4.290579057	6.44E-05	0.000404948	1.25851265
MT1H	-1.293414168	16.86795007	3.657996387	0.000530388	0.00233625	-0.740463358
FRY-AS1	-1.29682775	6.875288291	5.671570508	4.09E-07	5.82E-06	6.134145544
HGD	-1.309993921	8.143941717	4.245782143	7.52E-05	0.000461553	1.111048404
TMEM52B	-1.312841548	9.099920214	3.017591335	0.003708803	0.011797959	-2.550632289
CR1	-1.318370249	11.57155037	3.954810489	0.000201368	0.00105069	0.174254991
SNORA12	-1.326077161	5.659377982	5.655499616	4.35E-07	6.11E-06	6.074531945
SNORD14E	-1.328639145	6.115790501	4.203326428	8.70E-05	0.000522867	0.972061489
AGXT2	-1.330577705	9.188259903	3.141421346	0.002589433	0.008739863	-2.219663138
DDC	-1.339202353	7.903597829	4.416056273	4.16E-05	0.000278144	1.675874984
WDR72	-1.342588387	8.708005924	4.56623695	2.45E-05	0.00017852	2.183378935
CALB1	-1.34264142	7.10971023	3.613827681	0.000610533	0.002615947	-0.872761546
CLEC4E	-1.342698731	4.37301334	5.581951847	5.76E-07	7.72E-06	5.802372574
DANCR	-1.34849686	6.257368938	10.34773872	4.52E-15	2.34E-12	24.01322851
RNU5B-1	-1.354864347	6.403749094	7.58827576	2.20E-10	1.10E-08	13.47124976
VNN2	-1.356500318	6.347171909	8.28577785	1.38E-11	1.24E-09	16.17772571
HIST1H1E	-1.359532819	13.03866679	7.481602568	3.36E-10	1.52E-08	13.05696202
IGF1	-1.360707311	9.326912127	2.574056324	0.012485475	0.032160754	-3.652599629
ECHS1	-1.36187223	10.44623157	6.510080552	1.57E-08	3.78E-07	9.30241025
DEFB1	-1.363398555	16.30438269	3.574169352	0.00069222	0.002893582	-0.990667298
ACY1	-1.363662004	7.794874669	5.444281987	9.71E-07	1.21E-05	5.295991503
SNORD41	-1.37474943	4.45154244	4.89826774	7.41E-06	6.58E-05	3.333520058
G0S2	-1.378090577	8.505829817	6.336735543	3.11E-08	6.73E-07	8.639672487
GDF15	-1.378585626	4.436629178	7.529216301	2.78E-10	1.32E-08	13.24186813
NPHS1	-1.379413604	11.56891631	4.570171672	2.42E-05	0.000176641	2.196787474
LINC00948	-1.380107516	6.22763803	5.273216194	1.85E-06	2.07E-05	4.672790354
AK4	-1.380837098	9.214826754	5.676016361	4.02E-07	5.74E-06	6.150646
UGT2B7	-1.383625416	12.71469087	3.15565126	0.002483359	0.00843683	-2.181013736
NAT8	-1.384503002	10.15088256	3.27302689	0.001751458	0.006310939	-1.857493487
HES1	-1.390582678	9.437996831	6.928660253	3.02E-09	9.30E-08	10.91382191
ALDH4A1	-1.398456917	7.395590277	6.183070592	5.67E-08	1.12E-06	8.055071012
TPPP3	-1.404450795	9.089628142	6.41772632	2.26E-08	5.15E-07	8.948919419
CPXM1	-1.406918212	7.212591415	4.498261988	3.12E-05	0.000218431	1.95262871
NAT8B	-1.414643803	11.25476696	3.8152758	0.000319019	0.001538447	-0.261191944
ACSM2A	-1.419684342	10.63045427	3.482061424	0.000923925	0.00367602	-1.261219114
SLC5A12	-1.421481693	11.2151305	2.812797989	0.006591336	0.018920406	-3.076167311
CA2	-1.422260932	8.948426923	7.766102913	1.08E-10	6.14E-09	14.16194993
APOH	-1.431469656	5.444279256	4.881783184	7.86E-06	6.94E-05	3.275570944
EHD3	-1.433244304	11.28249424	4.315277417	5.91E-05	0.000377376	1.340167069
SLC7A7	-1.441343117	8.456144483	6.162529916	6.14E-08	1.20E-06	7.977155176
FCGR3B	-1.44416095	6.808956853	7.74732224	1.17E-10	6.53E-09	14.08900872
CYP4A22	-1.444900873	6.191888643	3.839454142	0.000294748	0.001441926	-0.186413029
TNNI1	-1.44521702	10.5292662	4.8149365	1.00E-05	8.51E-05	3.041451191
AKR7A3	-1.446828698	5.804314203	8.239750506	1.66E-11	1.42E-09	15.99949705
GBA3	-1.447665185	7.090988777	4.624753955	1.99E-05	0.000150541	2.383361292
RNU5E-1	-1.449638465	5.66757213	5.539114498	6.78E-07	8.87E-06	5.644369118
HRSP12	-1.460730883	10.35282661	5.150506526	2.92E-06	3.04E-05	4.230228138
PI3	-1.465314592	4.199929102	5.817215153	2.34E-07	3.67E-06	6.676638731
HIST1H2BD	-1.475663994	6.830789602	9.805691283	3.60E-14	1.14E-11	21.98969928
HPGD	-1.478042779	8.551778214	4.05452381	0.000144218	0.000796991	0.491045013
PSAT1	-1.483474258	8.837015007	3.751892713	0.000392077	0.001821009	-0.45584661
EGF	-1.486169382	5.555072472	5.694690643	3.74E-07	5.41E-06	6.219996167
TM4SF5	-1.495913994	8.277712611	4.813195134	1.01E-05	8.55E-05	3.035371264
ANGPTL3	-1.50147028	7.147243418	4.172424873	9.67E-05	0.000571074	0.871378676
ACSM2B	-1.502187861	12.01396898	3.410777946	0.001151963	0.004432391	-1.467372494
SAT2	-1.510687793	10.05674902	8.633448251	3.49E-12	4.25E-10	17.52096139
XPNPEP2	-1.520147457	8.765931545	3.833431656	0.000300623	0.001464298	-0.205066259
SLC13A3	-1.523989453	9.886610408	3.679288736	0.00049544	0.002206193	-0.676321097
RBP5	-1.539739938	12.21747799	4.411557118	4.23E-05	0.000281982	1.660802664
A1CF	-1.540538864	5.425578276	7.359491471	5.46E-10	2.27E-08	12.58289347
GIPC2	-1.543505411	8.041000191	5.519401826	7.31E-07	9.47E-06	5.571790718
BHMT	-1.54360972	11.62260673	3.55621698	0.000732527	0.003033137	-1.043762551
FABP1	-1.560669482	8.856330016	5.366180598	1.30E-06	1.53E-05	5.010600428
TMEM150C	-1.615429218	12.52493061	6.622362231	1.01E-08	2.62E-07	9.73328747
ALDH6A1	-1.622834763	10.37666077	5.404030936	1.13E-06	1.37E-05	5.148733169
LOX	-1.623024906	9.94692835	6.014780181	1.09E-07	1.91E-06	7.418446861
SNORA48	-1.629098362	12.58080081	5.104548926	3.47E-06	3.50E-05	4.065504698
SLC6A19	-1.637837118	7.965998707	4.415689022	4.17E-05	0.00027842	1.674644387
SLC36A2	-1.657710726	8.016444012	4.432409591	3.93E-05	0.000265527	1.730724941
RNF152	-1.660142072	9.095388902	5.728747083	3.29E-07	4.87E-06	6.346642904
SMCO3	-1.66348333	8.574672499	7.379452604	5.04E-10	2.12E-08	12.66036992
FAM151A	-1.683605144	8.497953854	4.299593333	6.24E-05	0.000395239	1.288285723
CDH10	-1.685022071	4.53671187	8.188224602	2.03E-11	1.63E-09	15.79988531
APOM	-1.687717053	9.900856489	3.943259957	0.000209251	0.001083881	0.137856288
ALDOB	-1.690714882	16.46454934	3.985554274	0.000181753	0.000966943	0.271440221
FAM180A	-1.692577338	7.561741502	6.466405314	1.87E-08	4.38E-07	9.135132226
SNORA22	-1.694979372	8.801918463	6.384898969	2.57E-08	5.72E-07	8.823486884
UMOD	-1.696286094	9.909611346	2.989074614	0.004023813	0.012602969	-2.625465705
PRODH2	-1.714666843	7.798472704	5.835441644	2.18E-07	3.45E-06	6.744800394
CYP2B6	-1.718765069	5.958033831	6.797622798	5.07E-09	1.44E-07	10.40796493
DCXR	-1.733117359	11.89434596	7.326814776	6.22E-10	2.51E-08	12.45608194
ACMSD	-1.736364342	7.399258533	6.271375766	4.01E-08	8.27E-07	8.390660857
HSPA1A	-1.751416713	9.234243996	10.73408443	1.05E-15	8.26E-13	25.43563622
S100A8	-1.755976427	5.976091483	9.295737852	2.60E-13	5.80E-11	20.05938818
ERRFI1	-1.783024681	10.56684466	8.220281438	1.79E-11	1.49E-09	15.9240847
TMEM174	-1.791431262	9.339216873	3.550383832	0.000746097	0.00307808	-1.0609769
CYP4A11	-1.801093377	9.021591927	3.458337029	0.000994588	0.003915125	-1.330147598
FBP1	-1.801974891	7.812805832	6.073271401	8.69E-08	1.58E-06	7.639251483
CTXN3	-1.807198728	7.063682806	5.569160367	6.05E-07	8.01E-06	5.755151485
FPR1	-1.837760587	5.896226556	7.297710289	6.98E-10	2.77E-08	12.34315482
HSPA1B	-1.84444496	9.521504301	10.9957536	3.95E-16	4.09E-13	26.38898105
HSD17B14	-1.854339839	6.255973526	11.45162864	7.31E-17	1.11E-13	28.02959584
DUSP1	-1.8681279	7.389758764	14.99215551	3.64E-22	4.14E-18	39.82247674
AFM	-1.88438144	8.11154495	4.39854491	4.43E-05	0.000293145	1.617255513
KNG1	-1.893436176	10.60397954	3.753346591	0.000390235	0.001812822	-0.451404206
CXCR2	-1.897370867	5.123166688	11.77569322	2.24E-17	5.10E-14	29.17964449
SNORD66	-1.909248753	3.670305773	9.072604505	6.21E-13	1.05E-10	19.20769821
PCK1	-1.924396868	7.745188048	5.742920237	3.11E-07	4.65E-06	6.399413633
GLYATL1	-1.926269073	8.615732951	4.720750433	1.41E-05	0.000112767	2.714020757
RGS2	-1.926774561	10.12023099	5.845146346	2.10E-07	3.33E-06	6.781116797
CXCR1	-1.932608798	4.692280963	10.35241481	4.44E-15	2.34E-12	24.03054676
PAH	-1.949839362	11.17463838	4.207328488	8.58E-05	0.00051711	0.985130614
HBA2	-1.958649876	12.89580156	6.481774689	1.76E-08	4.17E-07	9.193975832
JUNB	-2.080866684	7.265789704	8.021275263	3.94E-11	2.73E-09	15.15254998
GLYAT	-2.143731077	11.06377727	4.442693338	3.79E-05	0.000257028	1.76526982
SLC12A3	-2.228709825	7.028986052	4.872605574	8.13E-06	7.13E-05	3.243344794
HAO2	-2.242418529	8.565486907	4.52523909	2.83E-05	0.00020158	2.044003071
HBB	-2.281106979	10.84015695	7.383847499	4.96E-10	2.08E-08	12.6774292
AGMAT	-2.295327253	9.632220461	4.631994909	1.94E-05	0.000147087	2.40819164
GSTA1	-2.34671967	13.26998981	4.848268613	8.89E-06	7.67E-05	3.158015548
ESM1	-2.35402871	7.748069461	6.596185687	1.12E-08	2.87E-07	9.632733509
BRE-AS1	-2.35622909	5.969830775	6.002857539	1.14E-07	1.99E-06	7.373502091
AK4P3	-2.38405713	9.455374027	6.534705642	1.43E-08	3.50E-07	9.396807968
PTGS2	-2.482711989	5.397764471	8.120715765	2.65E-11	1.99E-09	15.53822185
MIOX	-2.486835643	9.854021486	5.007574249	4.96E-06	4.70E-05	3.719850363
DEFA1B	-2.49619364	8.000240328	2.602423413	0.011594149	0.030285943	-3.586226074
HIST2H2AA4	-2.595586096	11.25593836	11.55864449	4.94E-17	9.38E-14	28.41088829
EGR1	-2.72040971	9.833814613	6.078914769	8.50E-08	1.55E-06	7.660581952
ALB	-2.742418951	7.488556631	6.246014346	4.43E-08	8.96E-07	8.294177227
SNORD3C	-2.809725812	8.914572741	11.81755064	1.92E-17	5.10E-14	29.32718632
HPD	-2.818136719	9.354850304	6.028682407	1.03E-07	1.83E-06	7.470881435
SNORD3A	-2.837581421	9.887477487	11.28622671	1.34E-16	1.91E-13	27.43738022
S100A12	-2.858782201	5.607294258	8.634979297	3.47E-12	4.25E-10	17.52686303
SNORD3D	-2.882879455	8.692203744	12.19744256	4.89E-18	2.79E-14	30.65560674
SNORD3B-1	-2.92624599	9.313910023	11.82513344	1.87E-17	5.10E-14	29.35388991
SNORD3B-2	-2.92624599	9.313910023	11.82513344	1.87E-17	5.10E-14	29.35388991
GSTA2	-2.933789216	11.78690823	5.665648617	4.18E-07	5.92E-06	6.112172891
ZFP36	-3.075280012	10.22038686	10.25421349	6.45E-15	2.83E-12	23.66633946
PDK4	-3.088819759	9.834019645	11.78884633	2.13E-17	5.10E-14	29.22603234
S100A9	-3.098871071	9.804911977	8.582064089	4.27E-12	5.02E-10	17.32281773
HBA1	-3.149277097	12.76440966	7.953292998	5.16E-11	3.40E-09	14.8887469
FOS	-3.636509355	6.203244311	15.57191002	5.73E-23	1.30E-18	41.59062718
G6PC	-4.538804385	8.880245848	10.23763059	6.88E-15	2.90E-12	23.60473178
