# Supplementary material for: APOC1 as a novel diagnostic biomarker for DN based on machine learning algorithms and experiment
Source: Front Endocrinol (Lausanne). 2023 Feb 20;14:1102634. doi: 10.3389/fendo.2023.1102634 (PMC9987333; doi:10.3389/fendo.2023.1102634)
Supplement: Supplementary file 1 [file DataSheet_1.zip › Supplementary material information/Table 2.GO.xls]

ONTOLOGY	ID	Description	GeneRatio	BgRatio	pvalue	p.adjust	qvalue	geneID	Count
BP	GO:0016054	organic acid catabolic process	26/298	258/18862	6.28992539314825e-14	1.9806008506826e-10	1.57053862360302e-10	PCBD1/ECH1/DCXR/CRYL1/ECHS1/ACMSD/ALDH4A1/HPD/PRODH2/CTH/PCK1/NPL/ASPA/ALDH6A1/SORD/FABP1/ABAT/EHHADH/HAO2/PIPOX/PAH/HGD/DAO/ACADSB/CYP4A11/AGXT2	26
BP	GO:0030198	extracellular matrix organization	31/298	393/18862	1.82290034669372e-13	1.9806008506826e-10	1.57053862360302e-10	FN1/FBN1/LOX/TGFBI/ADAMTS1/COL15A1/LUM/MMP2/ADAMTS5/COL1A2/NID2/SFRP2/TGFB2/AEBP1/COL8A1/ITGA11/MFAP4/COL6A3/TNC/NPHS1/POSTN/FBLN5/COL14A1/COL3A1/VCAN/MMP7/PLG/CD44/ITGB6/CCDC80/VCAM1	31
BP	GO:0043062	extracellular structure organization	31/298	394/18862	1.95104727109556e-13	1.9806008506826e-10	1.57053862360302e-10	FN1/FBN1/LOX/TGFBI/ADAMTS1/COL15A1/LUM/MMP2/ADAMTS5/COL1A2/NID2/SFRP2/TGFB2/AEBP1/COL8A1/ITGA11/MFAP4/COL6A3/TNC/NPHS1/POSTN/FBLN5/COL14A1/COL3A1/VCAN/MMP7/PLG/CD44/ITGB6/CCDC80/VCAM1	31
BP	GO:0045229	external encapsulating structure organization	31/298	396/18862	2.23355043775878e-13	1.9806008506826e-10	1.57053862360302e-10	FN1/FBN1/LOX/TGFBI/ADAMTS1/COL15A1/LUM/MMP2/ADAMTS5/COL1A2/NID2/SFRP2/TGFB2/AEBP1/COL8A1/ITGA11/MFAP4/COL6A3/TNC/NPHS1/POSTN/FBLN5/COL14A1/COL3A1/VCAN/MMP7/PLG/CD44/ITGB6/CCDC80/VCAM1	31
BP	GO:0044282	small molecule catabolic process	32/298	431/18862	3.8056919680706e-13	2.69975788214928e-10	2.14080188182834e-10	PCBD1/ECH1/DCXR/CRYL1/ECHS1/ACMSD/ALDH4A1/HPD/PRODH2/CTH/PCK1/NPL/ASPA/ALDH6A1/SORD/NT5E/FABP1/KHK/ABAT/MIOX/EHHADH/HAO2/PIPOX/DPYS/PAH/HGD/DAO/ACADSB/ALDOB/CYP4A11/AGXT2/UMOD	32
BP	GO:0046395	carboxylic acid catabolic process	24/298	243/18862	9.34911969068325e-13	5.52688792380892e-10	4.3826048795624e-10	PCBD1/ECH1/DCXR/CRYL1/ECHS1/ACMSD/ALDH4A1/HPD/PRODH2/PCK1/NPL/ASPA/ALDH6A1/SORD/FABP1/ABAT/EHHADH/HAO2/PIPOX/PAH/HGD/DAO/CYP4A11/AGXT2	24
BP	GO:0006520	cellular amino acid metabolic process	27/298	331/18862	3.27543590917848e-12	1.45261455737242e-09	1.15186624643483e-09	PCBD1/ACMSD/ALDH4A1/SLC7A7/HPD/PEPD/PRODH2/CTH/ASPA/ACY1/ALDH6A1/DPEP1/ABAT/GLYATL1/AGMAT/GLYAT/DDC/PIPOX/DPYS/PAH/HGD/DAO/ACADSB/PSAT1/BHMT/BHMT2/AGXT2	27
BP	GO:1901605	alpha-amino acid metabolic process	21/298	191/18862	3.27626626979966e-12	1.45261455737242e-09	1.15186624643483e-09	PCBD1/ACMSD/ALDH4A1/SLC7A7/HPD/PRODH2/CTH/ASPA/DPEP1/GLYATL1/AGMAT/GLYAT/PIPOX/PAH/HGD/DAO/ACADSB/PSAT1/BHMT/BHMT2/AGXT2	21
BP	GO:0006805	xenobiotic metabolic process	16/298	120/18862	7.14938262569417e-11	2.8176511303708e-08	2.23428659366723e-08	S100A12/AKR7A3/GSTA3/CYP2B6/GSTA5/CMBL/ACY3/GSTA2/ACY1/DPEP1/GSTA1/GLYAT/ABCC2/FMO3/ACSM2B/FMO1	16
BP	GO:0030595	leukocyte chemotaxis	21/298	226/18862	8.19690229478668e-11	2.90744124396083e-08	2.30548662438632e-08	DUSP1/CXCR2/CXCR1/ANXA1/S100A8/S100A12/S100A9/FPR2/VEGFC/SLC12A2/DPEP1/TGFB2/CCL21/PTN/CCL2/PPBP/EDNRB/CCL11/CCL19/CCL18/DEFA1B	21
BP	GO:0060326	cell chemotaxis	24/298	306/18862	1.24235613637137e-10	3.95199006370997e-08	3.133772780625e-08	DUSP1/CXCR2/CXCR1/ANXA1/S100A8/S100A12/S100A9/FPR2/NR4A1/VEGFC/LOX/SLC12A2/DPEP1/TGFB2/CCL21/PTN/CCL2/PPBP/EDNRB/CCL11/CCL19/CCL18/VCAM1/DEFA1B	24
BP	GO:0071466	cellular response to xenobiotic stimulus	16/298	125/18862	1.3370138360451e-10	3.95199006370997e-08	3.133772780625e-08	S100A12/AKR7A3/GSTA3/CYP2B6/GSTA5/CMBL/ACY3/GSTA2/ACY1/DPEP1/GSTA1/GLYAT/ABCC2/FMO3/ACSM2B/FMO1	16
BP	GO:0009410	response to xenobiotic stimulus	16/298	131/18862	2.72752667839034e-10	7.4419516371158e-08	5.90117512927854e-08	S100A12/AKR7A3/GSTA3/CYP2B6/GSTA5/CMBL/ACY3/GSTA2/ACY1/DPEP1/GSTA1/GLYAT/ABCC2/FMO3/ACSM2B/FMO1	16
BP	GO:0009636	response to toxic substance	20/298	239/18862	1.48750833405321e-09	3.76870861491909e-07	2.98843779593246e-07	FOS/S100A9/AKR7A3/PTGS2/HBA1/HBB/HBA2/ALB/EPHX2/FABP1/GSTA1/SLC7A8/FBLN5/GLYAT/ABCC2/DDC/APOM/MT1H/CLDN1/SLC22A8	20
BP	GO:0015711	organic anion transport	25/298	376/18862	1.61511950699623e-09	3.81921926087709e-07	3.02849075276767e-07	ANXA1/HBA1/CA2/SLC6A6/HBB/AQP9/HBA2/SLC7A7/RGS2/SLC12A2/SLC7A8/ABCC2/SLC36A2/SLC6A13/RGS4/CR1/SLC2A2/SLC13A3/SLC7A9/CYP4A11/UMOD/SLC4A4/SLC5A12/SLC22A6/SLC17A1	25
BP	GO:0097529	myeloid leukocyte migration	19/298	218/18862	1.96125787796151e-09	4.34786355820593e-07	3.44768490125866e-07	DUSP1/CXCR2/CXCR1/ANXA1/S100A8/S100A12/S100A9/FPR2/VEGFC/DPEP1/TGFB2/CCL21/CCL2/PPBP/EDNRB/CCL11/CCL19/CCL18/UMOD	19
BP	GO:0006631	fatty acid metabolic process	25/298	392/18862	3.7759832980505e-09	7.87847809305008e-07	6.24732345039687e-07	PDK4/ANXA1/ECH1/PTGS2/CYP2B6/CRYL1/ECHS1/LPL/PCK1/EPHX2/FABP1/PRKAR2B/GSTA1/EHHADH/FABP3/HAO2/ANGPTL3/HPGD/ACADSB/C3/CYP4A22/ACSM2A/CYP4A11/ACSM2B/APOC1	25
BP	GO:0030593	neutrophil chemotaxis	13/298	103/18862	8.83554441308234e-09	1.71415432533896e-06	1.35925700215325e-06	CXCR2/CXCR1/S100A8/S100A12/S100A9/DPEP1/TGFB2/CCL21/CCL2/PPBP/CCL11/CCL19/CCL18	13
BP	GO:1990266	neutrophil migration	14/298	123/18862	9.18210662008464e-09	1.71415432533896e-06	1.35925700215325e-06	CXCR2/CXCR1/S100A8/S100A12/S100A9/DPEP1/TGFB2/CCL21/CCL2/PPBP/CCL11/CCL19/CCL18/UMOD	14
BP	GO:0071621	granulocyte chemotaxis	14/298	124/18862	1.0205498384542e-08	1.80994513849852e-06	1.43521535176296e-06	CXCR2/CXCR1/ANXA1/S100A8/S100A12/S100A9/DPEP1/TGFB2/CCL21/CCL2/PPBP/CCL11/CCL19/CCL18	14
BP	GO:0009063	cellular amino acid catabolic process	13/298	106/18862	1.25915201400887e-08	2.10597464707679e-06	1.66995511610678e-06	PCBD1/ACMSD/ALDH4A1/HPD/PRODH2/ASPA/ALDH6A1/ABAT/PIPOX/PAH/HGD/DAO/AGXT2	13
BP	GO:0097530	granulocyte migration	15/298	148/18862	1.33870770372079e-08	2.10597464707679e-06	1.66995511610678e-06	CXCR2/CXCR1/ANXA1/S100A8/S100A12/S100A9/DPEP1/TGFB2/CCL21/CCL2/PPBP/CCL11/CCL19/CCL18/UMOD	15
BP	GO:1901606	alpha-amino acid catabolic process	12/298	88/18862	1.36558829666666e-08	2.10597464707679e-06	1.66995511610678e-06	PCBD1/ACMSD/ALDH4A1/HPD/PRODH2/ASPA/PIPOX/PAH/HGD/DAO/ACADSB/AGXT2	12
BP	GO:0042493	response to drug	23/298	359/18862	1.4940050187161e-08	2.20801491724418e-06	1.75086903947782e-06	FOS/ANXA1/JUN/CYP2B6/LPL/VEGFC/FBP1/LOX/AK4/SORD/PRKAR2B/DPEP1/SFRP2/TGFB2/INHBA/FABP3/PTN/ABCC2/DDC/NAT8/SST/UMOD/SLC34A1	23
BP	GO:1990868	response to chemokine	12/298	97/18862	4.17676887369635e-08	5.69807661346191e-06	4.51835078158569e-06	DUSP1/CXCR2/CXCR1/SLIT3/LOX/SLC12A2/CCL21/CCL2/PPBP/CCL11/CCL19/CCL18	12
BP	GO:1990869	cellular response to chemokine	12/298	97/18862	4.17676887369635e-08	5.69807661346191e-06	4.51835078158569e-06	DUSP1/CXCR2/CXCR1/SLIT3/LOX/SLC12A2/CCL21/CCL2/PPBP/CCL11/CCL19/CCL18	12
BP	GO:0010038	response to metal ion	21/298	352/18862	2.13930105639845e-07	2.81040772112789e-05	2.2285428548525e-05	FOS/DUSP1/S100A8/JUN/JUNB/CA2/AQP9/CYB5A/FBP1/SYT11/SORD/SLC12A2/DPEP1/KHK/ABCC2/SERPINF1/MT1H/PLN/CLDN1/VCAM1/SLC34A1	21
BP	GO:0015849	organic acid transport	20/298	324/18862	2.43511291863596e-07	3.08476625800063e-05	2.44609839044936e-05	ANXA1/SLC6A6/AQP9/SLC7A7/RGS2/FABP1/SLC12A2/SLC7A8/FABP3/ABCC2/SLC36A2/SLC6A13/SLC6A19/RGS4/SLC13A3/SLC7A9/CYP4A11/UMOD/SLC5A12/SLC22A6	20
BP	GO:0046394	carboxylic acid biosynthetic process	20/298	327/18862	2.82171126131582e-07	3.45124477375422e-05	2.73670144836148e-05	PDK4/ANXA1/PTGS2/LPL/ACMSD/CTH/ASPA/EPHX2/PAH/HPGD/CYP4A22/PSAT1/BHMT/ACSM2A/CYP4A11/BHMT2/ACSM2B/AGXT2/GATM/APOC1	20
BP	GO:0098754	detoxification	13/298	138/18862	2.97440052319418e-07	3.51673288525658e-05	2.78863094665784e-05	S100A9/AKR7A3/PTGS2/HBA1/HBB/HBA2/ALB/FABP1/GSTA1/FBLN5/ABCC2/APOM/MT1H	13
BP	GO:0009308	amine metabolic process	14/298	163/18862	3.26486211951992e-07	3.73563417352812e-05	2.96221106395832e-05	SAT2/MAOA/ACMSD/SLC7A7/TGFB2/MOXD1/NR4A2/AGMAT/ABCC2/DDC/PAH/DAO/BHMT/VCAM1	14
BP	GO:0016053	organic acid biosynthetic process	20/298	335/18862	4.14386658733013e-07	4.59321712039374e-05	3.64224063202174e-05	PDK4/ANXA1/PTGS2/LPL/ACMSD/CTH/ASPA/EPHX2/PAH/HPGD/CYP4A22/PSAT1/BHMT/ACSM2A/CYP4A11/BHMT2/ACSM2B/AGXT2/GATM/APOC1	20
BP	GO:0009713	catechol-containing compound biosynthetic process	6/298	20/18862	4.75756817544196e-07	4.96326303479195e-05	3.9356724968362e-05	TGFB2/MOXD1/NR4A2/DDC/PAH/DAO	6
BP	GO:0042423	catecholamine biosynthetic process	6/298	20/18862	4.75756817544196e-07	4.96326303479195e-05	3.9356724968362e-05	TGFB2/MOXD1/NR4A2/DDC/PAH/DAO	6
BP	GO:0071560	cellular response to transforming growth factor beta stimulus	17/298	251/18862	5.4858351240935e-07	5.55950205290276e-05	4.4084666019783e-05	FOS/HSPA1A/JUN/GDF15/LTBP1/ASPN/FBN1/VASN/LOX/COL1A2/TGFB2/PBLD/POSTN/COL3A1/HPGD/ITGB6/CLDN1	17
BP	GO:0046942	carboxylic acid transport	18/298	284/18862	6.71452266253389e-07	6.61566996777992e-05	5.24596624394461e-05	ANXA1/SLC6A6/AQP9/SLC7A7/RGS2/SLC12A2/SLC7A8/ABCC2/SLC36A2/SLC6A13/RGS4/SLC13A3/SLC7A9/CYP4A11/UMOD/SLC5A12/SLC22A6/SLC17A1	18
BP	GO:0006576	cellular biogenic amine metabolic process	11/298	103/18862	6.99560701486068e-07	6.7063292112732e-05	5.3178554605143e-05	SAT2/MAOA/ACMSD/TGFB2/MOXD1/NR4A2/AGMAT/DDC/PAH/DAO/BHMT	11
BP	GO:0071559	response to transforming growth factor beta	17/298	257/18862	7.62902814743912e-07	7.12109548393857e-05	5.64674881162253e-05	FOS/HSPA1A/JUN/GDF15/LTBP1/ASPN/FBN1/VASN/LOX/COL1A2/TGFB2/PBLD/POSTN/COL3A1/HPGD/ITGB6/CLDN1	17
BP	GO:0007179	transforming growth factor beta receptor signaling pathway	15/298	202/18862	8.10357061022195e-07	7.37009357806596e-05	5.84419451295899e-05	FOS/HSPA1A/JUN/GDF15/LTBP1/ASPN/FBN1/VASN/LOX/COL1A2/TGFB2/PBLD/COL3A1/HPGD/ITGB6	15
BP	GO:0055081	anion homeostasis	7/298	34/18862	8.54553880300943e-07	7.57775653356861e-05	6.00886307411611e-05	CKB/SLC12A2/SLC12A3/ABCC2/SFRP4/UMOD/SLC34A1	7
BP	GO:0007178	transmembrane receptor protein serine/threonine kinase signaling pathway	20/298	358/18862	1.17170281220885e-06	9.99691750774357e-05	7.92716263727414e-05	FOS/HSPA1A/JUN/GDF15/HES1/LTBP1/ASPN/FBN1/VASN/LOX/EGR1/COL1A2/SFRP2/TGFB2/PBLD/INHBA/COL3A1/HPGD/ITGB6/SFRP4	20
BP	GO:0002548	monocyte chemotaxis	9/298	68/18862	1.1837342411199e-06	9.99691750774357e-05	7.92716263727414e-05	DUSP1/ANXA1/S100A12/FPR2/CCL21/CCL2/CCL11/CCL19/CCL18	9
BP	GO:0044106	cellular amine metabolic process	13/298	158/18862	1.4067198056216e-06	0.00011603802675674	9.20135941400468e-05	SAT2/MAOA/ACMSD/SLC7A7/TGFB2/MOXD1/NR4A2/AGMAT/ABCC2/DDC/PAH/DAO/BHMT	13
BP	GO:0030002	cellular anion homeostasis	5/298	14/18862	1.69557294828345e-06	0.000136686301080941	0.000108386864062521	CKB/SLC12A2/ABCC2/UMOD/SLC34A1	5
BP	GO:0042401	cellular biogenic amine biosynthetic process	7/298	38/18862	1.8991432203703e-06	0.000149694688947855	0.000118702004323496	TGFB2/MOXD1/NR4A2/AGMAT/DDC/PAH/DAO	7
BP	GO:0030199	collagen fibril organization	8/298	54/18862	1.95680081896296e-06	0.000150886358801339	0.000119646951676637	LOX/LUM/COL1A2/SFRP2/TGFB2/AEBP1/COL14A1/COL3A1	8
BP	GO:0071674	mononuclear cell migration	14/298	190/18862	2.07347987412001e-06	0.000156481555606461	0.00012408372281408	DUSP1/CXCR2/CXCR1/ANXA1/S100A12/FPR2/ECM1/SLC12A2/CCL21/CCL2/CCL11/CCL19/CCL18/DEFA1B	14
BP	GO:0009309	amine biosynthetic process	7/298	39/18862	2.2834971376147e-06	0.000168740923898319	0.000133804919993563	TGFB2/MOXD1/NR4A2/AGMAT/DDC/PAH/DAO	7
BP	GO:1901654	response to ketone	14/298	193/18862	2.49445532093943e-06	0.000174604627958453	0.000138454606830083	FOS/DUSP1/ERRFI1/SLIT3/PCK1/TGFB2/CCL21/PTN/TNC/ABCC2/SERPINF1/CCL19/PLN/CLDN1	14
BP	GO:0055064	chloride ion homeostasis	5/298	15/18862	2.51052608567272e-06	0.000174604627958453	0.000138454606830083	CKB/SLC12A2/SLC12A3/ABCC2/UMOD	5
BP	GO:0055083	monovalent inorganic anion homeostasis	5/298	15/18862	2.51052608567272e-06	0.000174604627958453	0.000138454606830083	CKB/SLC12A2/SLC12A3/ABCC2/UMOD	5
BP	GO:0001655	urogenital system development	18/298	320/18862	3.67855152959083e-06	0.000250919659143436	0.000198969426863699	ANXA1/CA2/HES1/ANGPT2/FBN1/EGR1/ADAMTS1/TGFB2/TNC/NPHS1/PROM1/HPGD/SERPINF1/CYP4A22/CALB1/CYP4A11/UMOD/SLC34A1	18
BP	GO:0098869	cellular oxidant detoxification	10/298	102/18862	4.92730866970138e-06	0.000329757808517562	0.000261484980445721	S100A9/PTGS2/HBA1/HBB/HBA2/ALB/FABP1/GSTA1/FBLN5/APOM	10
BP	GO:0071356	cellular response to tumor necrosis factor	17/298	296/18862	5.21403960936569e-06	0.000342485157304076	0.000271577267762673	HSPA1B/HSPA1A/ZFP36/PCK1/CCL21/POSTN/CCL2/ABCC2/CCL11/TNFRSF12A/CCL19/PLVAP/CCL18/CLDN1/CHI3L1/VCAM1/UMOD	17
BP	GO:0015804	neutral amino acid transport	7/298	44/18862	5.31749520195535e-06	0.000342930099660648	0.000271930089562195	SLC6A6/RGS2/SLC7A8/SLC36A2/SLC6A19/RGS4/SLC7A9	7
BP	GO:0042698	ovulation cycle	8/298	62/18862	5.6999550232312e-06	0.000361031079775019	0.000286283455302138	SLIT3/EGR1/ADAMTS1/TGFB2/INHBA/PTN/SERPINF1/MMP7	8
BP	GO:0002576	platelet degranulation	11/298	128/18862	6.02000576013574e-06	0.000374613340898271	0.000297053654498295	FN1/ECM1/VEGFC/ALB/EGF/TGFB2/APOH/PPBP/PLG/KNG1/IGF1	11
BP	GO:1905039	carboxylic acid transmembrane transport	12/298	154/18862	6.30199737021116e-06	0.000385399735726535	0.000305606841618952	SLC6A6/AQP9/SLC7A7/RGS2/SLC7A8/SLC36A2/SLC6A13/SLC6A19/RGS4/SLC13A3/SLC7A9/SLC5A12	12
BP	GO:0001503	ossification	20/298	401/18862	6.52480971026091e-06	0.000392262712581279	0.000311048912503428	JUNB/ALPL/CTHRC1/ASPN/ECM1/VEGFC/LOX/MMP2/COL1A2/SFRP2/TGFB2/ITGA11/PTN/TNC/CDH11/PTH1R/VCAN/NELL1/IGF1/SLC34A1	20
BP	GO:1903825	organic acid transmembrane transport	12/298	155/18862	6.73582633320032e-06	0.000398199600064359	0.000315756630917742	SLC6A6/AQP9/SLC7A7/RGS2/SLC7A8/SLC36A2/SLC6A13/SLC6A19/RGS4/SLC13A3/SLC7A9/SLC5A12	12
BP	GO:0006957	complement activation, alternative pathway	5/298	18/18862	6.88924265423122e-06	0.00040059251958292	0.000317654122038064	CFH/C7/VSIG4/CR1/C3	5
BP	GO:0072329	monocarboxylic acid catabolic process	11/298	131/18862	7.52692589714333e-06	0.000430613002534958	0.000341459185011324	ECH1/DCXR/CRYL1/ECHS1/PCK1/SORD/FABP1/EHHADH/HAO2/CYP4A11/AGXT2	11
BP	GO:0009991	response to extracellular stimulus	22/298	477/18862	7.8210935598051e-06	0.000440339981851249	0.00034917229727317	FOS/PDK4/ZFP36/JUN/GDF15/ALPL/LPL/ALB/PCK1/RNF152/SORD/SFRP2/PTN/NR4A2/TNC/POSTN/SLC6A19/MMP7/DAPL1/VCAM1/SST/SLC34A1	22
BP	GO:0150104	transport across blood-brain barrier	9/298	87/18862	9.48023530346897e-06	0.000525412415959444	0.000416631393599821	SLC6A6/SLC12A2/SLC7A8/ABCC9/ABCC2/SLC6A13/SLC13A3/SLC22A8/SLC4A4	9
BP	GO:0051384	response to glucocorticoid	11/298	135/18862	1.00411929944679e-05	0.0005479401777135	0.000434495023177621	FOS/DUSP1/ZFP36/ANXA1/ERRFI1/SLIT3/ALPL/PCK1/ABCC2/SERPINF1/CLDN1	11
BP	GO:0010232	vascular transport	9/298	88/18862	1.04157814493652e-05	0.00054938992320004	0.00043564461436366	SLC6A6/SLC12A2/SLC7A8/ABCC9/ABCC2/SLC6A13/SLC13A3/SLC22A8/SLC4A4	9
BP	GO:0070098	chemokine-mediated signaling pathway	9/298	88/18862	1.04157814493652e-05	0.00054938992320004	0.00043564461436366	CXCR2/CXCR1/SLIT3/CCL21/CCL2/PPBP/CCL11/CCL19/CCL18	9
BP	GO:0001822	kidney development	16/298	280/18862	1.05324259310975e-05	0.00054938992320004	0.00043564461436366	CA2/HES1/ANGPT2/FBN1/EGR1/ADAMTS1/TGFB2/NPHS1/PROM1/HPGD/SERPINF1/CYP4A22/CALB1/CYP4A11/UMOD/SLC34A1	16
BP	GO:0009074	aromatic amino acid family catabolic process	5/298	20/18862	1.21469507979127e-05	0.000624423688118787	0.000495143440610567	PCBD1/ACMSD/HPD/PAH/HGD	5
BP	GO:1990748	cellular detoxification	10/298	115/18862	1.43974746268322e-05	0.000723310232607894	0.000573556583481457	S100A9/PTGS2/HBA1/HBB/HBA2/ALB/FABP1/GSTA1/FBLN5/APOM	10
BP	GO:0034612	response to tumor necrosis factor	17/298	320/18862	1.44784399535271e-05	0.000723310232607894	0.000573556583481457	HSPA1B/HSPA1A/ZFP36/PCK1/CCL21/POSTN/CCL2/ABCC2/CCL11/TNFRSF12A/CCL19/PLVAP/CCL18/CLDN1/CHI3L1/VCAM1/UMOD	17
BP	GO:0072001	renal system development	16/298	288/18862	1.49462884076127e-05	0.000736312291413922	0.000583866705045925	CA2/HES1/ANGPT2/FBN1/EGR1/ADAMTS1/TGFB2/NPHS1/PROM1/HPGD/SERPINF1/CYP4A22/CALB1/CYP4A11/UMOD/SLC34A1	16
BP	GO:0006584	catecholamine metabolic process	7/298	52/18862	1.66645079788013e-05	0.000791482405964177	0.000627614437326215	MAOA/TGFB2/MOXD1/NR4A2/DDC/PAH/DAO	7
BP	GO:0009712	catechol-containing compound metabolic process	7/298	52/18862	1.66645079788013e-05	0.000791482405964177	0.000627614437326215	MAOA/TGFB2/MOXD1/NR4A2/DDC/PAH/DAO	7
BP	GO:0006575	cellular modified amino acid metabolic process	13/298	198/18862	1.67356020432234e-05	0.000791482405964177	0.000627614437326215	CKB/VNN2/GSTA3/GSTA5/ALDH4A1/GSTA2/DPEP1/GSTA1/PIPOX/BHMT/BHMT2/NAT8/GATM	13
BP	GO:0032496	response to lipopolysaccharide	17/298	326/18862	1.83869311488884e-05	0.000808472057584991	0.000641086563253482	FOS/ZFP36/S100A8/JUN/S100A9/ALPL/PCK1/CCL2/ABCC2/PPBP/EDNRB/HPGD/CLDN1/VCAM1/UMOD/FMO1/DEFA1B	17
BP	GO:0006558	L-phenylalanine metabolic process	4/298	11/18862	1.84624292823187e-05	0.000808472057584991	0.000641086563253482	PCBD1/HPD/PAH/HGD	4
BP	GO:0006559	L-phenylalanine catabolic process	4/298	11/18862	1.84624292823187e-05	0.000808472057584991	0.000641086563253482	PCBD1/HPD/PAH/HGD	4
BP	GO:0042416	dopamine biosynthetic process	4/298	11/18862	1.84624292823187e-05	0.000808472057584991	0.000641086563253482	TGFB2/NR4A2/DDC/DAO	4
BP	GO:1902221	erythrose 4-phosphate/phosphoenolpyruvate family amino acid metabolic process	4/298	11/18862	1.84624292823187e-05	0.000808472057584991	0.000641086563253482	PCBD1/HPD/PAH/HGD	4
BP	GO:1902222	erythrose 4-phosphate/phosphoenolpyruvate family amino acid catabolic process	4/298	11/18862	1.84624292823187e-05	0.000808472057584991	0.000641086563253482	PCBD1/HPD/PAH/HGD	4
BP	GO:0003333	amino acid transmembrane transport	9/298	96/18862	2.11709517604677e-05	0.000907440406071459	0.00071956457347883	SLC6A6/SLC7A7/RGS2/SLC7A8/SLC36A2/SLC6A13/SLC6A19/RGS4/SLC7A9	9
BP	GO:0043434	response to peptide hormone	20/298	435/18862	2.13068784202171e-05	0.000907440406071459	0.00071956457347883	PDK4/ANXA1/ERRFI1/BTG2/CA2/GDF15/NR4A1/LPL/FBN1/EGR1/PCK1/PRKAR2B/KHK/FABP3/NR4A2/ABCC2/EDNRB/PLN/ATP6V1G3/SLC34A1	20
BP	GO:0048545	response to steroid hormone	17/298	330/18862	2.14899898815908e-05	0.000907440406071459	0.00071956457347883	FOS/DUSP1/ZFP36/ANXA1/ERRFI1/CA2/SLIT3/ALPL/LOX/PCK1/TGFB2/PTN/ABCC2/SERPINF1/CLDN1/SST/DEFA1B	17
BP	GO:0031668	cellular response to extracellular stimulus	14/298	235/18862	2.37365117005669e-05	0.000990510670610714	0.000785436028036095	FOS/PDK4/JUN/LPL/ALB/PCK1/RNF152/SFRP2/PTN/NR4A2/TNC/POSTN/DAPL1/VCAM1	14
BP	GO:0097237	cellular response to toxic substance	10/298	122/18862	2.41592241285254e-05	0.000996427534696274	0.000790127868683229	S100A9/PTGS2/HBA1/HBB/HBA2/ALB/FABP1/GSTA1/FBLN5/APOM	10
BP	GO:0042476	odontogenesis	10/298	123/18862	2.59354439917545e-05	0.00105739103262935	0.000838469526267007	CA2/ALPL/ASPN/ADAMTS5/COL1A2/TGFB2/INHBA/TNC/ITGB6/SLC34A1	10
BP	GO:0042417	dopamine metabolic process	6/298	38/18862	2.66768080772482e-05	0.0010752572528409	0.000852636736631666	MAOA/TGFB2/MOXD1/NR4A2/DDC/DAO	6
BP	GO:0071496	cellular response to external stimulus	16/298	303/18862	2.78333142576528e-05	0.00110926703002129	0.000879605153121801	FOS/PDK4/JUN/TMEM150C/LPL/ALB/PCK1/RNF152/SFRP2/PTN/NR4A2/TNC/POSTN/MMP7/DAPL1/VCAM1	16
BP	GO:0050678	regulation of epithelial cell proliferation	18/298	374/18862	3.04346163420211e-05	0.00119443265738871	0.000947138148039899	ZFP36/ERRFI1/HES1/NR4A1/ECM1/VEGFC/EGF/SFRP2/TGFB2/PBLD/APOH/PTN/CCL2/EDNRB/SERPINF1/CCL11/CLDN1/IGF1	18
BP	GO:0031960	response to corticosteroid	11/298	152/18862	3.06437473420843e-05	0.00119443265738871	0.000947138148039899	FOS/DUSP1/ZFP36/ANXA1/ERRFI1/SLIT3/ALPL/PCK1/ABCC2/SERPINF1/CLDN1	11
BP	GO:0043312	neutrophil degranulation	21/298	485/18862	3.21276253827334e-05	0.00123865964383212	0.000982208409870293	CXCR2/HSPA1B/HSPA1A/CXCR1/S100A8/S100A12/S100A9/FCGR3B/HBB/FPR1/FPR2/SELL/CD93/PPBP/CR1/C3/MNDA/CD44/CTSC/CHI3L1/DEFA1B	21
BP	GO:0006790	sulfur compound metabolic process	18/298	378/18862	3.49838162516968e-05	0.00132600886282408	0.00105147290711674	PDK4/GSTA3/GSTA5/LUM/CTH/GSTA2/DPEP1/GSTA1/GLYAT/ABCC2/PRELP/PIPOX/VCAN/BHMT/ACSM2A/BHMT2/ACSM2B/NAT8	18
BP	GO:0002283	neutrophil activation involved in immune response	21/298	488/18862	3.51409171427863e-05	0.00132600886282408	0.00105147290711674	CXCR2/HSPA1B/HSPA1A/CXCR1/S100A8/S100A12/S100A9/FCGR3B/HBB/FPR1/FPR2/SELL/CD93/PPBP/CR1/C3/MNDA/CD44/CTSC/CHI3L1/DEFA1B	21
BP	GO:0031667	response to nutrient levels	20/298	451/18862	3.55311954848988e-05	0.0013266226356309	0.00105195960482714	PDK4/ZFP36/JUN/GDF15/ALPL/LPL/ALB/PCK1/RNF152/SORD/SFRP2/PTN/TNC/POSTN/SLC6A19/MMP7/DAPL1/VCAM1/SST/SLC34A1	20
BP	GO:0071634	regulation of transforming growth factor beta production	6/298	40/18862	3.61204104051661e-05	0.00133457391361587	0.0010582646557303	PTGS2/FN1/LTBP1/LUM/TGFB2/ITGB6	6
BP	GO:0002430	complement receptor mediated signaling pathway	4/298	13/18862	3.90139323591504e-05	0.00140044346034796	0.00111049661717085	FPR1/FPR2/FPR3/CR1	4
BP	GO:0015816	glycine transport	4/298	13/18862	3.90139323591504e-05	0.00140044346034796	0.00111049661717085	RGS2/SLC7A8/SLC36A2/RGS4	4
BP	GO:0002237	response to molecule of bacterial origin	17/298	346/18862	3.90876522623197e-05	0.00140044346034796	0.00111049661717085	FOS/ZFP36/S100A8/JUN/S100A9/ALPL/PCK1/CCL2/ABCC2/PPBP/EDNRB/HPGD/CLDN1/VCAM1/UMOD/FMO1/DEFA1B	17
BP	GO:0051346	negative regulation of hydrolase activity	20/298	456/18862	4.14605982827358e-05	0.00147060742108864	0.00116613388012074	ANXA1/NAIP/ECM1/RGS2/PI3/FABP1/DPEP1/SFRP2/TGFB2/SYTL2/COL6A3/PTN/ANGPTL3/CR1/SERPINF1/C3/KNG1/CD44/PLN/APOC1	20
BP	GO:0071604	transforming growth factor beta production	6/298	42/18862	4.80737972376183e-05	0.00168576061861634	0.00133674190878663	PTGS2/FN1/LTBP1/LUM/TGFB2/ITGB6	6
BP	GO:0002446	neutrophil mediated immunity	21/298	499/18862	4.84769052999342e-05	0.00168576061861634	0.00133674190878663	CXCR2/HSPA1B/HSPA1A/CXCR1/S100A8/S100A12/S100A9/FCGR3B/HBB/FPR1/FPR2/SELL/CD93/PPBP/CR1/C3/MNDA/CD44/CTSC/CHI3L1/DEFA1B	21
BP	GO:0031214	biomineral tissue development	11/298	160/18862	4.91196243219738e-05	0.00169152725699069	0.00134131462634966	ALPL/ASPN/ECM1/LOX/COL1A2/PTN/PTH1R/WDR72/ITGB6/NELL1/IGF1	11
BP	GO:0042119	neutrophil activation	21/298	500/18862	4.98890263371512e-05	0.00170150361940265	0.00134922548960393	CXCR2/HSPA1B/HSPA1A/CXCR1/S100A8/S100A12/S100A9/FCGR3B/HBB/FPR1/FPR2/SELL/CD93/PPBP/CR1/C3/MNDA/CD44/CTSC/CHI3L1/DEFA1B	21
BP	GO:0055067	monovalent inorganic cation homeostasis	11/298	161/18862	5.19933161943075e-05	0.0017563837384877	0.00139274326687909	PDK4/CA2/SLC12A2/SLC12A3/RHCG/C7/EDNRB/CYP4A11/UMOD/SLC4A4/ATP6V1G3	11
BP	GO:0050673	epithelial cell proliferation	19/298	428/18862	5.49569141697874e-05	0.00181076235929055	0.00143586337572874	ZFP36/ERRFI1/HES1/NR4A1/ECM1/VEGFC/EGF/SFRP2/TGFB2/PBLD/COL8A1/APOH/PTN/CCL2/EDNRB/SERPINF1/CCL11/CLDN1/IGF1	19
BP	GO:0110148	biomineralization	11/298	162/18862	5.50102962347138e-05	0.00181076235929055	0.00143586337572874	ALPL/ASPN/ECM1/LOX/COL1A2/PTN/PTH1R/WDR72/ITGB6/NELL1/IGF1	11
BP	GO:0046189	phenol-containing compound biosynthetic process	6/298	43/18862	5.5134574232698e-05	0.00181076235929055	0.00143586337572874	TGFB2/MOXD1/NR4A2/DDC/PAH/DAO	6
BP	GO:0000302	response to reactive oxygen species	13/298	224/18862	6.06017856136593e-05	0.00197205994102431	0.00156376601795942	FOS/DUSP1/ANXA1/JUN/HBA1/HBB/HBA2/TPM1/MMP2/FABP1/DPEP1/FBLN5/CCL19	13
BP	GO:0031589	cell-substrate adhesion	17/298	359/18862	6.17854966535593e-05	0.00199230142391068	0.00157981671826134	FN1/ANGPT2/NID2/CCL21/COL8A1/ITGA11/PTN/POSTN/FBLN5/COL3A1/ANGPTL3/PLG/CD44/LYVE1/ITGB6/CCDC80/VCAM1	17
BP	GO:0048247	lymphocyte chemotaxis	7/298	64/18862	6.58319817896106e-05	0.00210365801268242	0.00166811811609141	SLC12A2/CCL21/CCL2/CCL11/CCL19/CCL18/DEFA1B	7
BP	GO:0006898	receptor-mediated endocytosis	16/298	328/18862	7.17286511622631e-05	0.00227162076493346	0.00180130597655608	CXCR2/CXCR1/HBA1/HBB/FPR2/HBA2/ALB/EGF/SYT11/CCL21/C3/CCL19/COLEC12/SFRP4/APOC1/CUBN	16
BP	GO:0006000	fructose metabolic process	4/298	15/18862	7.26433670463422e-05	0.00228023029126881	0.00180813299252749	FBP1/SORD/KHK/ALDOB	4
BP	GO:0072503	cellular divalent inorganic cation homeostasis	20/298	480/18862	8.40675924942279e-05	0.00261568202260549	0.00207413302995916	CXCR2/CXCR1/S100A8/S100A9/ATP13A3/FPR1/GPR18/FPR2/CCL21/F2RL2/FPR3/PTH1R/EDNRB/CCL11/CCL19/KNG1/MT1H/CALB1/PLN/UMOD	20
BP	GO:0045765	regulation of angiogenesis	16/298	335/18862	9.1822075535492e-05	0.00283211219064687	0.00224575364604883	ANGPT2/PLK2/ECM1/VEGFC/ADAMTS1/SLC12A2/SFRP2/TGFB2/APOH/PTN/THBS2/ANGPTL3/SERPINF1/CCL11/C3/CHI3L1	16
BP	GO:0030728	ovulation	4/298	16/18862	9.56563063000398e-05	0.00292493895212277	0.00231936161918064	ADAMTS1/RGS2/INHBA/HPGD	4
BP	GO:0001501	skeletal system development	20/298	486/18862	9.94849288086358e-05	0.00301600891012163	0.0023915765162094	ALPL/ECM1/FBN1/LOX/TGFBI/LUM/MMP2/COL1A2/SFRP2/TGFB2/CDH11/PTH1R/PRELP/COL3A1/VCAN/CD44/ITGB6/SFRP4/CHI3L1/IGF1	20
BP	GO:0007568	aging	15/298	304/18862	0.000106011956223733	0.00318664753157271	0.00252688623576997	FOS/JUN/PLK2/PCK1/SLC12A2/PTH1R/PRELP/DDC/EDNRB/SERPINF1/CCL11/MMP7/CTSC/CLDN1/VCAM1	15
BP	GO:1901342	regulation of vasculature development	16/298	341/18862	0.000112811747716716	0.0033625484802621	0.00266636877398553	ANGPT2/PLK2/ECM1/VEGFC/ADAMTS1/SLC12A2/SFRP2/TGFB2/APOH/PTN/THBS2/ANGPTL3/SERPINF1/CCL11/C3/CHI3L1	16
BP	GO:0001676	long-chain fatty acid metabolic process	9/298	120/18862	0.000122780994698077	0.00359171754658363	0.00284809083568663	PTGS2/CYP2B6/EPHX2/GSTA1/HPGD/CYP4A22/ACSM2A/CYP4A11/ACSM2B	9
BP	GO:0006959	humoral immune response	17/298	380/18862	0.000123325759069094	0.00359171754658363	0.00284809083568663	S100A8/S100A12/S100A9/TREM1/PI3/MFAP4/CCL2/PPBP/CFH/C7/VSIG4/CR1/C1QC/C3/DEFB1/DEFA1B/RNASE6	17
BP	GO:0060192	negative regulation of lipase activity	4/298	17/18862	0.000123538071802425	0.00359171754658363	0.00284809083568663	ANXA1/RGS2/ANGPTL3/APOC1	4
BP	GO:0009072	aromatic amino acid family metabolic process	5/298	32/18862	0.000135078687275233	0.00389531791679066	0.00308883399571607	PCBD1/ACMSD/HPD/PAH/HGD	5
BP	GO:0072507	divalent inorganic cation homeostasis	20/298	499/18862	0.0001417530873374	0.00405482419988516	0.00321531620853594	CXCR2/CXCR1/S100A8/S100A9/ATP13A3/FPR1/GPR18/FPR2/CCL21/F2RL2/FPR3/PTH1R/EDNRB/CCL11/CCL19/KNG1/MT1H/CALB1/PLN/UMOD	20
BP	GO:0006690	icosanoid metabolic process	9/298	123/18862	0.00014828969099176	0.00420786827158217	0.00333667414172616	ANXA1/PTGS2/CYP2B6/EPHX2/DPEP1/GSTA1/HPGD/CYP4A22/CYP4A11	9
BP	GO:0006865	amino acid transport	10/298	152/18862	0.000155202908536656	0.0043690850522184	0.00346451271186253	SLC6A6/SLC7A7/RGS2/SLC12A2/SLC7A8/SLC36A2/SLC6A13/SLC6A19/RGS4/SLC7A9	10
BP	GO:0090092	regulation of transmembrane receptor protein serine/threonine kinase signaling pathway	13/298	251/18862	0.000189514730163799	0.00529298226685824	0.00419712688767237	HSPA1A/GDF15/HES1/LTBP1/ASPN/FBN1/VASN/LOX/SFRP2/TGFB2/PBLD/INHBA/SFRP4	13
BP	GO:0002544	chronic inflammatory response	4/298	19/18862	0.000196236217075	0.00542170290256687	0.00429919729219909	S100A8/S100A9/CCL11/VCAM1	4
BP	GO:0060395	SMAD protein signal transduction	7/298	76/18862	0.000197180624311003	0.00542170290256687	0.00429919729219909	FOS/JUN/GDF15/TGFB2/PBLD/INHBA/ITGB6	7
BP	GO:0055078	sodium ion homeostasis	6/298	54/18862	0.000201959053886915	0.00551037510874529	0.00436951086628208	SLC12A2/SLC12A3/C7/EDNRB/CYP4A11/UMOD	6
BP	GO:0008652	cellular amino acid biosynthetic process	7/298	77/18862	0.000214008097438519	0.00579455512682768	0.00459485445042766	CTH/ASPA/PAH/PSAT1/BHMT/BHMT2/AGXT2	7
BP	GO:0071248	cellular response to metal ion	11/298	189/18862	0.000216716903823436	0.00582344589289187	0.00461776369231436	FOS/JUN/JUNB/FBP1/SYT11/SLC12A2/DPEP1/SERPINF1/MT1H/CLDN1/SLC34A1	11
BP	GO:0062012	regulation of small molecule metabolic process	18/298	437/18862	0.000218502757883668	0.00582728783619075	0.00462081020233605	PDK4/ANXA1/PTGS2/ACMSD/SLC7A7/FBP1/EGR1/AK4/EPHX2/FABP1/KHK/FABP3/PTH1R/PPP1R3C/BHMT/SLC4A4/APOC1/IGF1	18
BP	GO:0071385	cellular response to glucocorticoid stimulus	6/298	55/18862	0.000223716253805101	0.00592180262870668	0.00469575671773159	ZFP36/ANXA1/ERRFI1/PCK1/ABCC2/SERPINF1	6
BP	GO:0007200	phospholipase C-activating G protein-coupled receptor signaling pathway	8/298	103/18862	0.000229313527307007	0.00602500060265152	0.00477758865469258	CXCR2/FPR1/GPR18/FPR2/F2RL2/FPR3/PTH1R/EDNRB	8
BP	GO:0001649	osteoblast differentiation	12/298	223/18862	0.000234580642208079	0.0061180701317063	0.00485138913297204	JUNB/ALPL/CTHRC1/VEGFC/LOX/SFRP2/ITGA11/TNC/PTH1R/VCAN/NELL1/IGF1	12
BP	GO:0015669	gas transport	4/298	20/18862	0.000242258533644272	0.00627219721778272	0.00497360585399535	HBA1/CA2/HBB/HBA2	4
BP	GO:0060135	maternal process involved in female pregnancy	6/298	56/18862	0.000247277587996294	0.00632585713634516	0.0050161560602182	JUNB/ANGPT2/TPPP3/RGS2/PTN/MMP7	6
BP	GO:0098739	import across plasma membrane	10/298	161/18862	0.000247897981943044	0.00632585713634516	0.0050161560602182	SLC6A6/RGS2/SLC12A2/SLC7A8/SLC12A3/ABCC9/SLC6A13/RGS4/KCNJ15/SLC34A1	10
BP	GO:0007159	leukocyte cell-cell adhesion	16/298	366/18862	0.000252127404617848	0.00638782788699647	0.00506529642961571	ANXA1/S100A8/S100A9/HES1/PCK1/NT5E/SELL/CCL21/CCL2/VSIG4/CR1/CCL19/CD44/VCAM1/UMOD/IGF1	16
BP	GO:0006979	response to oxidative stress	18/298	444/18862	0.000264944972649704	0.00666496324814538	0.00528505387771562	FOS/DUSP1/HSPA1B/HSPA1A/ANXA1/JUN/PTGS2/HBA1/HBB/HBA2/TPM1/MMP2/FABP1/DPEP1/NR4A2/FBLN5/ABCC2/CCL19	18
BP	GO:0010043	response to zinc ion	6/298	57/18862	0.000272747154767934	0.00681291660536522	0.0054023750744249	S100A8/CA2/KHK/MT1H/PLN/VCAM1	6
BP	GO:0007584	response to nutrient	10/298	165/18862	0.000301967319637576	0.00749005652275861	0.00593932041274643	ALPL/LPL/SFRP2/PTN/TNC/POSTN/SLC6A19/VCAM1/SST/SLC34A1	10
BP	GO:0007160	cell-matrix adhesion	12/298	230/18862	0.000311215088219145	0.00762277477478763	0.0060445607698819	FN1/NID2/CCL21/ITGA11/POSTN/FBLN5/COL3A1/ANGPTL3/CD44/LYVE1/ITGB6/VCAM1	12
BP	GO:0071548	response to dexamethasone	5/298	38/18862	0.000311616110049114	0.00762277477478763	0.0060445607698819	ERRFI1/PCK1/ABCC2/SERPINF1/CLDN1	5
BP	GO:0006970	response to osmotic stress	7/298	82/18862	0.00031638764725287	0.00768648619730089	0.00609508142364578	ERRFI1/AQP9/SORD/SLC12A2/CLDN1/SST/FMO1	7
BP	GO:1901136	carbohydrate derivative catabolic process	11/298	198/18862	0.000323503979864969	0.00780590895633364	0.00618977897743786	LUM/NPL/NT5E/PDE1A/SAMHD1/PRELP/DPYS/VCAN/CD44/LYVE1/CHI3L1	11
BP	GO:0097305	response to alcohol	12/298	233/18862	0.000350035523424146	0.00838902703773951	0.00665216869551436	FOS/S100A8/SLIT3/RGS2/CCL21/INHBA/TNC/RGS4/HPGD/CCL19/CLDN1/VCAM1	12
BP	GO:0071384	cellular response to corticosteroid stimulus	6/298	60/18862	0.000361693357493489	0.00861024388610339	0.00682758496095092	ZFP36/ANXA1/ERRFI1/PCK1/ABCC2/SERPINF1	6
BP	GO:0009612	response to mechanical stimulus	11/298	202/18862	0.000383552648455869	0.00906974162715311	0.00719194860823917	FOS/JUN/BTG2/TMEM150C/ANGPT2/PTN/TNC/POSTN/COL3A1/MMP7/CHI3L1	11
BP	GO:0046686	response to cadmium ion	6/298	61/18862	0.000395899466405452	0.00929970468437177	0.0073743002735125	FOS/JUN/CYB5A/SORD/MT1H/SLC34A1	6
BP	GO:0030282	bone mineralization	8/298	113/18862	0.000430942607254033	0.0098738443595746	0.00782957046838198	ASPN/ECM1/LOX/COL1A2/PTN/PTH1R/NELL1/IGF1	8
BP	GO:0006560	proline metabolic process	3/298	10/18862	0.000431476142016934	0.0098738443595746	0.00782957046838198	ALDH4A1/PRODH2/DAO	3
BP	GO:0046487	glyoxylate metabolic process	3/298	10/18862	0.000431476142016934	0.0098738443595746	0.00782957046838198	ALDH4A1/PRODH2/AGXT2	3
BP	GO:0048251	elastic fiber assembly	3/298	10/18862	0.000431476142016934	0.0098738443595746	0.00782957046838198	LOX/MFAP4/FBLN5	3
BP	GO:0006814	sodium ion transport	12/298	239/18862	0.000440079986558441	0.0100061776430948	0.00793450556062182	SLC6A6/FXYD1/SLC12A2/SLC12A3/SLC6A13/SLC6A19/SLC13A3/UMOD/SLC4A4/SLC5A12/SLC17A1/SLC34A1	12
BP	GO:0001666	response to hypoxia	15/298	348/18862	0.00045359703313761	0.0102213206151767	0.00810510548091113	PTGS2/ANGPT2/VEGFC/VASN/EGR1/MMP2/PCK1/AK4/FABP1/TGFB2/FMN2/PTN/NR4A2/POSTN/VCAM1	15
BP	GO:0045785	positive regulation of cell adhesion	17/298	425/18862	0.000455305513729327	0.0102213206151767	0.00810510548091113	ANXA1/FN1/HES1/TPM1/PCK1/SFRP2/TGFB2/CCL21/COL8A1/PTN/CCL2/CR1/CCL19/CD44/CCDC80/VCAM1/IGF1	17
BP	GO:0006081	cellular aldehyde metabolic process	6/298	63/18862	0.000471860501457857	0.0105263471614529	0.00834697954250509	AKR7A3/ALDH4A1/PRODH2/KHK/ALDOB/AGXT2	6
BP	GO:0033559	unsaturated fatty acid metabolic process	8/298	115/18862	0.00048480293595317	0.0107474750864118	0.00852232529517678	ANXA1/PTGS2/CYP2B6/EPHX2/GSTA1/HPGD/CYP4A22/CYP4A11	8
BP	GO:0089718	amino acid import across plasma membrane	5/298	42/18862	0.000501602203542745	0.0110005940859597	0.00872303871253226	SLC6A6/RGS2/SLC7A8/SLC6A13/RGS4	5
BP	GO:0002407	dendritic cell chemotaxis	4/298	24/18862	0.000505524904429499	0.0110005940859597	0.00872303871253226	CXCR2/CXCR1/CCL21/CCL19	4
BP	GO:0051004	regulation of lipoprotein lipase activity	4/298	24/18862	0.000505524904429499	0.0110005940859597	0.00872303871253226	LPL/APOH/ANGPTL3/APOC1	4
BP	GO:0006749	glutathione metabolic process	6/298	64/18862	0.000513863451768366	0.0111138638013561	0.00881285714457685	GSTA3/GSTA5/GSTA2/DPEP1/GSTA1/NAT8	6
BP	GO:0007565	female pregnancy	10/298	177/18862	0.000526496140657365	0.0113180715812829	0.00897478588731406	FOS/JUNB/ANGPT2/TPPP3/RGS2/MMP2/PTN/ABCC2/HPGD/MMP7	10
BP	GO:0016525	negative regulation of angiogenesis	9/298	146/18862	0.000531266610039781	0.0113518232880187	0.00900154966408557	ANGPT2/PLK2/ADAMTS1/SLC12A2/TGFB2/APOH/PTN/THBS2/SERPINF1	9
BP	GO:0003018	vascular process in circulatory system	12/298	245/18862	0.0005489408092309	0.0115898395853691	0.00919028723223662	SLC6A6/RGS2/SLC12A2/SLC7A8/ABCC9/ABCC2/SLC6A13/EDNRB/KNG1/SLC13A3/SLC22A8/SLC4A4	12
BP	GO:0045926	negative regulation of growth	12/298	245/18862	0.0005489408092309	0.0115898395853691	0.00919028723223662	HSPA1B/HSPA1A/GDF15/SLIT3/FBP1/RGS2/SFRP2/TGFB2/INHBA/RGS4/RERG/MT1H	12
BP	GO:0009069	serine family amino acid metabolic process	5/298	43/18862	0.000560347944241435	0.0116914950483786	0.00927089601865706	CTH/GLYAT/DAO/PSAT1/AGXT2	5
BP	GO:0015701	bicarbonate transport	5/298	43/18862	0.000560347944241435	0.0116914950483786	0.00927089601865706	HBA1/CA2/HBB/HBA2/SLC4A4	5
BP	GO:0072676	lymphocyte migration	8/298	118/18862	0.000575712027374716	0.0119418161467726	0.00946939081037391	ECM1/SLC12A2/CCL21/CCL2/CCL11/CCL19/CCL18/DEFA1B	8
BP	GO:2000181	negative regulation of blood vessel morphogenesis	9/298	148/18862	0.000586311654264384	0.0120909734748591	0.00958766670865627	ANGPT2/PLK2/ADAMTS1/SLC12A2/TGFB2/APOH/PTN/THBS2/SERPINF1	9
BP	GO:0006063	uronic acid metabolic process	4/298	25/18862	0.00059438402102006	0.0121165524284951	0.009607949813464	DCXR/CRYL1/SORD/UGT2B7	4
BP	GO:0019585	glucuronate metabolic process	4/298	25/18862	0.00059438402102006	0.0121165524284951	0.009607949813464	DCXR/CRYL1/SORD/UGT2B7	4
BP	GO:1901343	negative regulation of vasculature development	9/298	149/18862	0.000615536086601441	0.0124760371381446	0.00989300705803941	ANGPT2/PLK2/ADAMTS1/SLC12A2/TGFB2/APOH/PTN/THBS2/SERPINF1	9
BP	GO:0036293	response to decreased oxygen levels	15/298	360/18862	0.000643873098617994	0.0129443796860223	0.0102643842894816	PTGS2/ANGPT2/VEGFC/VASN/EGR1/MMP2/PCK1/AK4/FABP1/TGFB2/FMN2/PTN/NR4A2/POSTN/VCAM1	15
BP	GO:0045834	positive regulation of lipid metabolic process	9/298	150/18862	0.000645941698456709	0.0129443796860223	0.0102643842894816	ANXA1/PTGS2/FPR2/FABP1/CCL21/FABP3/ANGPTL3/CCL19/APOC1	9
BP	GO:1901607	alpha-amino acid biosynthetic process	6/298	67/18862	0.000657510899255899	0.0131021975261836	0.0103895276334226	CTH/PAH/PSAT1/BHMT/BHMT2/AGXT2	6
BP	GO:0071241	cellular response to inorganic substance	11/298	216/18862	0.000672489690693723	0.0133258152675455	0.0105668477126353	FOS/JUN/JUNB/FBP1/SYT11/SLC12A2/DPEP1/SERPINF1/MT1H/CLDN1/SLC34A1	11
BP	GO:0006972	hyperosmotic response	4/298	26/18862	0.000693784294595445	0.013572415155853	0.0107623917310223	ERRFI1/SLC12A2/CLDN1/SST	4
BP	GO:0019216	regulation of lipid metabolic process	16/298	402/18862	0.000702168012042892	0.013572415155853	0.0107623917310223	PDK4/ANXA1/PTGS2/FPR2/G0S2/EGR1/PCK1/EPHX2/FABP1/CCL21/FABP3/ANGPTL3/C3/CCL19/CYP4A11/APOC1	16
BP	GO:0006874	cellular calcium ion homeostasis	17/298	442/18862	0.000706674536880494	0.013572415155853	0.0107623917310223	CXCR2/CXCR1/ATP13A3/FPR1/GPR18/FPR2/CCL21/F2RL2/FPR3/PTH1R/EDNRB/CCL11/CCL19/KNG1/CALB1/PLN/UMOD	17
BP	GO:0006026	aminoglycan catabolic process	6/298	68/18862	0.000711719542990881	0.013572415155853	0.0107623917310223	LUM/PRELP/VCAN/CD44/LYVE1/CHI3L1	6
BP	GO:0006625	protein targeting to peroxisome	6/298	68/18862	0.000711719542990881	0.013572415155853	0.0107623917310223	ECH1/EPHX2/EHHADH/HAO2/PIPOX/DAO	6
BP	GO:0072662	protein localization to peroxisome	6/298	68/18862	0.000711719542990881	0.013572415155853	0.0107623917310223	ECH1/EPHX2/EHHADH/HAO2/PIPOX/DAO	6
BP	GO:0072663	establishment of protein localization to peroxisome	6/298	68/18862	0.000711719542990881	0.013572415155853	0.0107623917310223	ECH1/EPHX2/EHHADH/HAO2/PIPOX/DAO	6
BP	GO:0015837	amine transport	7/298	94/18862	0.000725465580251526	0.0136914555623273	0.0108567860942645	AQP9/RGS2/SYT11/SLC12A2/RHCG/DDC/RGS4	7
BP	GO:0071695	anatomical structure maturation	11/298	218/18862	0.000725681884893581	0.0136914555623273	0.0108567860942645	HES1/MMP2/TGFB2/CCL21/NR4A2/PTH1R/EDNRB/C3/CCL19/DEFB1/IGF1	11
BP	GO:0010565	regulation of cellular ketone metabolic process	10/298	185/18862	0.000742201437087019	0.0138557289334087	0.0109870484204793	PDK4/ANXA1/PTGS2/ACMSD/SLC7A7/EGR1/FABP1/FABP3/BHMT/APOC1	10
BP	GO:0030308	negative regulation of cell growth	10/298	185/18862	0.000742201437087019	0.0138557289334087	0.0109870484204793	HSPA1B/HSPA1A/SLIT3/FBP1/RGS2/SFRP2/TGFB2/INHBA/RGS4/RERG	10
BP	GO:0050727	regulation of inflammatory response	15/298	366/18862	0.000762124490739782	0.0141275164330884	0.0112025652246412	ANXA1/S100A8/S100A12/S100A9/PTGS2/FPR2/LPL/BCL6B/SYT11/NT5E/EDNRB/SERPINF1/C3/CTSC/IGF1	15
BP	GO:0006570	tyrosine metabolic process	3/298	12/18862	0.000772691905277461	0.0141275164330884	0.0112025652246412	HPD/PAH/HGD	3
BP	GO:0044849	estrous cycle	3/298	12/18862	0.000772691905277461	0.0141275164330884	0.0112025652246412	EGR1/PTN/MMP7	3
BP	GO:0046689	response to mercury ion	3/298	12/18862	0.000772691905277461	0.0141275164330884	0.0112025652246412	AQP9/ABCC2/SLC34A1	3
BP	GO:0010466	negative regulation of peptidase activity	12/298	257/18862	0.000835426050327653	0.0151961856436522	0.0120499779027017	NAIP/ECM1/PI3/FABP1/DPEP1/SFRP2/COL6A3/CR1/SERPINF1/C3/KNG1/CD44	12
BP	GO:1904707	positive regulation of vascular associated smooth muscle cell proliferation	5/298	47/18862	0.000848195661735161	0.0153188704067488	0.0121472620974976	JUN/ADAMTS1/MMP2/HPGD/IGF1	5
BP	GO:0048511	rhythmic process	13/298	294/18862	0.000850808421237527	0.0153188704067488	0.0121472620974976	JUN/NFIL3/PER3/SLIT3/EGR1/ADAMTS1/TGFB2/INHBA/PTN/DDC/USP2/SERPINF1/MMP7	13
BP	GO:0072330	monocarboxylic acid biosynthetic process	11/298	224/18862	0.000906662962319205	0.0162420885219506	0.0128793377741463	PDK4/ANXA1/PTGS2/LPL/ACMSD/EPHX2/HPGD/ACSM2A/ACSM2B/GATM/APOC1	11
BP	GO:0043090	amino acid import	5/298	48/18862	0.000934744542349222	0.0166609994558427	0.0132115176786941	SLC6A6/RGS2/SLC7A8/SLC6A13/RGS4	5
BP	GO:0055074	calcium ion homeostasis	17/298	454/18862	0.000948741375562921	0.0168259282956084	0.0133422997658112	CXCR2/CXCR1/ATP13A3/FPR1/GPR18/FPR2/CCL21/F2RL2/FPR3/PTH1R/EDNRB/CCL11/CCL19/KNG1/CALB1/PLN/UMOD	17
BP	GO:0033627	cell adhesion mediated by integrin	6/298	72/18862	0.000963919012910039	0.0169258452415441	0.0134215299765275	FBN1/SFRP2/TGFB2/CCL21/ITGA11/ITGB6	6
BP	GO:0043574	peroxisomal transport	6/298	72/18862	0.000963919012910039	0.0169258452415441	0.0134215299765275	ECH1/EPHX2/EHHADH/HAO2/PIPOX/DAO	6
BP	GO:0050667	homocysteine metabolic process	3/298	13/18862	0.000992795297152952	0.017094392810687	0.0135551815738001	CTH/DPEP1/BHMT	3
BP	GO:0055062	phosphate ion homeostasis	3/298	13/18862	0.000992795297152952	0.017094392810687	0.0135551815738001	SFRP4/UMOD/SLC34A1	3
BP	GO:0070486	leukocyte aggregation	3/298	13/18862	0.000992795297152952	0.017094392810687	0.0135551815738001	S100A8/S100A9/CD44	3
BP	GO:0072506	trivalent inorganic anion homeostasis	3/298	13/18862	0.000992795297152952	0.017094392810687	0.0135551815738001	SFRP4/UMOD/SLC34A1	3
BP	GO:0044272	sulfur compound biosynthetic process	10/298	193/18862	0.00102600879770039	0.0175809333596293	0.0139409891047823	PDK4/GSTA3/LUM/CTH/GSTA2/GSTA1/PRELP/VCAN/BHMT/BHMT2	10
BP	GO:0036336	dendritic cell migration	4/298	29/18862	0.00106194534751318	0.0179367626077583	0.0142231477120562	CXCR2/CXCR1/CCL21/CCL19	4
BP	GO:0042133	neurotransmitter metabolic process	4/298	29/18862	0.00106194534751318	0.0179367626077583	0.0142231477120562	MAOA/MOXD1/ABAT/PAH	4
BP	GO:0071549	cellular response to dexamethasone stimulus	4/298	29/18862	0.00106194534751318	0.0179367626077583	0.0142231477120562	ERRFI1/PCK1/ABCC2/SERPINF1	4
BP	GO:0098657	import into cell	11/298	230/18862	0.00112351709976892	0.0188613953292052	0.0149563451158537	SLC6A6/RGS2/SLC12A2/SLC7A8/SLC12A3/FABP3/ABCC9/SLC6A13/RGS4/KCNJ15/SLC34A1	11
BP	GO:0048260	positive regulation of receptor-mediated endocytosis	5/298	50/18862	0.00112732331823837	0.0188613953292052	0.0149563451158537	EGF/CCL21/C3/CCL19/SFRP4	5
BP	GO:0009064	glutamine family amino acid metabolic process	6/298	75/18862	0.00119431759764133	0.019793582569883	0.0156955329564576	ALDH4A1/SLC7A7/PRODH2/GLYATL1/AGMAT/DAO	6
BP	GO:0042402	cellular biogenic amine catabolic process	4/298	30/18862	0.00121023050159717	0.019793582569883	0.0156955329564576	MAOA/ACMSD/MOXD1/BHMT	4
BP	GO:0070633	transepithelial transport	4/298	30/18862	0.00121023050159717	0.019793582569883	0.0156955329564576	SLC12A2/RHCG/ABCC2/EDNRB	4
BP	GO:0042742	defense response to bacterium	14/298	344/18862	0.00121094091278957	0.019793582569883	0.0156955329564576	S100A8/S100A12/S100A9/NAIP/FPR2/PI3/SYT11/ADAMTS5/PPBP/COLEC12/DEFB1/UMOD/DEFA1B/RNASE6	14
BP	GO:0051480	regulation of cytosolic calcium ion concentration	14/298	344/18862	0.00121094091278957	0.019793582569883	0.0156955329564576	CXCR2/CXCR1/FPR1/GPR18/FPR2/CCL21/F2RL2/FPR3/PTH1R/EDNRB/CCL19/KNG1/CALB1/PLN	14
BP	GO:0070482	response to oxygen levels	15/298	385/18862	0.00126548897591655	0.0205903183375045	0.0163273131030855	PTGS2/ANGPT2/VEGFC/VASN/EGR1/MMP2/PCK1/AK4/FABP1/TGFB2/FMN2/PTN/NR4A2/POSTN/VCAM1	15
BP	GO:0007611	learning or memory	11/298	235/18862	0.00133537891668045	0.0216282603537241	0.0171503603238172	FOS/JUN/BTG2/PLK2/SYT11/PRKAR2B/PTN/SERPINF1/CCL11/CALB1/GATM	11
BP	GO:0007204	positive regulation of cytosolic calcium ion concentration	13/298	310/18862	0.00137486811069954	0.0221666235847785	0.0175772612047329	CXCR2/CXCR1/FPR1/GPR18/FPR2/CCL21/F2RL2/FPR3/PTH1R/EDNRB/CCL19/KNG1/PLN	13
BP	GO:0019395	fatty acid oxidation	7/298	105/18862	0.00139288566258336	0.0223554997519601	0.017727032581199	PDK4/ECH1/ECHS1/FABP1/EHHADH/FABP3/HAO2	7
BP	GO:0006633	fatty acid biosynthetic process	9/298	168/18862	0.00143917434461225	0.0229943756772056	0.0182336360777806	PDK4/ANXA1/PTGS2/LPL/EPHX2/HPGD/ACSM2A/ACSM2B/APOC1	9
BP	GO:0061844	antimicrobial humoral immune response mediated by antimicrobial peptide	6/298	78/18862	0.00146467537281366	0.0229949804443259	0.0182341156343355	S100A12/S100A9/PPBP/DEFB1/DEFA1B/RNASE6	6
BP	GO:0001706	endoderm formation	5/298	53/18862	0.00146926163175326	0.0229949804443259	0.0182341156343355	DUSP1/FN1/MMP2/INHBA/COL8A1	5
BP	GO:0007229	integrin-mediated signaling pathway	7/298	106/18862	0.0014716268849343	0.0229949804443259	0.0182341156343355	FN1/ADAMTS1/ITGA11/PTN/COL3A1/ANGPTL3/ITGB6	7
BP	GO:0018958	phenol-containing compound metabolic process	7/298	106/18862	0.0014716268849343	0.0229949804443259	0.0182341156343355	MAOA/TGFB2/MOXD1/NR4A2/DDC/PAH/DAO	7
BP	GO:0048259	regulation of receptor-mediated endocytosis	7/298	106/18862	0.0014716268849343	0.0229949804443259	0.0182341156343355	EGF/SYT11/CCL21/C3/CCL19/SFRP4/APOC1	7
BP	GO:0009404	toxin metabolic process	3/298	15/18862	0.0015428971504851	0.0235820098823722	0.0186996069044852	AKR7A3/DDC/FMO1	3
BP	GO:0015671	oxygen transport	3/298	15/18862	0.0015428971504851	0.0235820098823722	0.0186996069044852	HBA1/HBB/HBA2	3
BP	GO:0032328	alanine transport	3/298	15/18862	0.0015428971504851	0.0235820098823722	0.0186996069044852	SLC6A6/SLC7A8/SLC36A2	3
BP	GO:0055091	phospholipid homeostasis	3/298	15/18862	0.0015428971504851	0.0235820098823722	0.0186996069044852	FABP3/ANGPTL3/ITGB6	3
BP	GO:0009310	amine catabolic process	4/298	32/18862	0.00154918256024989	0.0235820098823722	0.0186996069044852	MAOA/ACMSD/MOXD1/BHMT	4
BP	GO:0002526	acute inflammatory response	7/298	107/18862	0.00155379760742059	0.0235820098823722	0.0186996069044852	S100A8/PTGS2/TREM1/FN1/EDNRB/C3/VCAM1	7
BP	GO:0044706	multi-multicellular organism process	10/298	204/18862	0.00155573451155204	0.0235820098823722	0.0186996069044852	FOS/JUNB/ANGPT2/TPPP3/RGS2/MMP2/PTN/ABCC2/HPGD/MMP7	10
BP	GO:0032102	negative regulation of response to external stimulus	15/298	394/18862	0.00158771072654863	0.0239642976470979	0.0190027460754219	DUSP1/FPR2/ANGPT2/SYT11/NT5E/SLC12A2/APOH/CCL2/SAMHD1/VSIG4/CR1/SERPINF1/PLG/KNG1/IGF1	15
BP	GO:0002685	regulation of leukocyte migration	10/298	205/18862	0.00161323358736657	0.0242396890424331	0.0192211206271813	DUSP1/ANXA1/FPR2/ECM1/VEGFC/CCL21/PTN/CCL2/CCL19/PLVAP	10
BP	GO:0015698	inorganic anion transport	9/298	171/18862	0.00162645784947817	0.0242396890424331	0.0192211206271813	FXYD1/SLC12A2/SLC12A3/SFRP4/SLC22A8/SLC4A4/SLC22A6/SLC17A1/SLC34A1	9
BP	GO:0035725	sodium ion transmembrane transport	9/298	171/18862	0.00162645784947817	0.0242396890424331	0.0192211206271813	SLC6A6/FXYD1/SLC12A2/SLC12A3/SLC6A13/SLC6A19/SLC4A4/SLC17A1/SLC34A1	9
BP	GO:0006641	triglyceride metabolic process	7/298	108/18862	0.00163949906975727	0.0243318125540963	0.0192941709508541	LPL/PCK1/FABP1/APOH/FABP3/C3/APOC1	7
BP	GO:0070555	response to interleukin-1	10/298	206/18862	0.0016724445820213	0.0247173372184565	0.0195998768559689	ANXA1/EGR1/PCK1/CCL21/CCL2/ABCC2/CCL11/CCL19/CCL18/CHI3L1	10
BP	GO:0032963	collagen metabolic process	7/298	109/18862	0.00172883376787406	0.0254155832793878	0.0201535585365021	ERRFI1/PEPD/COL15A1/MMP2/COL1A2/MFAP4/MMP7	7
BP	GO:0034368	protein-lipid complex remodeling	4/298	33/18862	0.00174118599855969	0.0254155832793878	0.0201535585365021	LPL/ALB/APOM/APOC1	4
BP	GO:0034369	plasma lipoprotein particle remodeling	4/298	33/18862	0.00174118599855969	0.0254155832793878	0.0201535585365021	LPL/ALB/APOM/APOC1	4
BP	GO:0034440	lipid oxidation	7/298	110/18862	0.00182190542368832	0.0263773243100353	0.0209161813708885	PDK4/ECH1/ECHS1/FABP1/EHHADH/FABP3/HAO2	7
BP	GO:0070371	ERK1 and ERK2 cascade	13/298	320/18862	0.00182194656215355	0.0263773243100353	0.0209161813708885	DUSP1/ERRFI1/FN1/FPR2/EGF/CCL21/CCL2/CCL11/CCL19/CD44/CCL18/CHI3L1/IGF1	13
BP	GO:0010951	negative regulation of endopeptidase activity	11/298	245/18862	0.00185789950155369	0.0267884940325647	0.0212422227991076	NAIP/PI3/FABP1/DPEP1/SFRP2/COL6A3/CR1/SERPINF1/C3/KNG1/CD44	11
BP	GO:0019748	secondary metabolic process	5/298	56/18862	0.00188202391122996	0.0269174952142446	0.0213445156655622	AKR7A3/ACMSD/ABCC2/DDC/FMO1	5
BP	GO:0044273	sulfur compound catabolic process	5/298	56/18862	0.00188202391122996	0.0269174952142446	0.0213445156655622	LUM/CTH/DPEP1/PRELP/VCAN	5
BP	GO:0019730	antimicrobial humoral response	8/298	142/18862	0.00190894545561866	0.0271928896830498	0.0215628926544623	S100A8/S100A12/S100A9/PI3/PPBP/DEFB1/DEFA1B/RNASE6	8
BP	GO:0031669	cellular response to nutrient levels	10/298	210/18862	0.00192716102321097	0.0273425605973173	0.0216815758063988	PDK4/JUN/LPL/ALB/PCK1/RNF152/PTN/TNC/POSTN/DAPL1	10
BP	GO:1904705	regulation of vascular associated smooth muscle cell proliferation	6/298	83/18862	0.00201589894835774	0.0283745776580353	0.0224999247703086	JUN/TPM1/ADAMTS1/MMP2/HPGD/IGF1	6
BP	GO:1990874	vascular associated smooth muscle cell proliferation	6/298	83/18862	0.00201589894835774	0.0283745776580353	0.0224999247703086	JUN/TPM1/ADAMTS1/MMP2/HPGD/IGF1	6
BP	GO:0008217	regulation of blood pressure	9/298	177/18862	0.00205960734895578	0.0288752065879295	0.022896903833617	PTGS2/HBB/TPM1/VEGFC/COL1A2/POSTN/EDNRB/CPA3/CYP4A11	9
BP	GO:0009314	response to radiation	16/298	447/18862	0.00210092096886846	0.0293384514825844	0.0232642388264257	FOS/DUSP1/ANXA1/JUN/PER3/ANGPT2/EGR1/MMP2/SFRP2/MFAP4/PTN/USP2/COL3A1/CCL11/ITGB6/VCAM1	16
BP	GO:0007031	peroxisome organization	6/298	84/18862	0.00214273930171984	0.0298050835419618	0.023634259707721	ECH1/EPHX2/EHHADH/HAO2/PIPOX/DAO	6
BP	GO:0018149	peptide cross-linking	4/298	35/18862	0.0021735573027047	0.0299984737458894	0.0237876105378946	ANXA1/FN1/PI3/COL3A1	4
BP	GO:0034367	protein-containing complex remodeling	4/298	35/18862	0.0021735573027047	0.0299984737458894	0.0237876105378946	LPL/ALB/APOM/APOC1	4
BP	GO:0000097	sulfur amino acid biosynthetic process	3/298	17/18862	0.00225259103577116	0.0309687612553501	0.0245570103940455	CTH/BHMT/BHMT2	3
BP	GO:0071347	cellular response to interleukin-1	9/298	180/18862	0.00230825046394846	0.0316114455429544	0.0250666337722832	EGR1/PCK1/CCL21/CCL2/ABCC2/CCL11/CCL19/CCL18/CHI3L1	9
BP	GO:0019369	arachidonic acid metabolic process	5/298	59/18862	0.0023738025319503	0.0323841445416451	0.0256793537059563	PTGS2/CYP2B6/EPHX2/CYP4A22/CYP4A11	5
BP	GO:0030512	negative regulation of transforming growth factor beta receptor signaling pathway	6/298	86/18862	0.00241438574684325	0.0328115948048008	0.0260183049629569	HSPA1A/LTBP1/ASPN/FBN1/VASN/PBLD	6
BP	GO:0042180	cellular ketone metabolic process	11/298	254/18862	0.00246058217114401	0.0333117746604878	0.0264149279280707	PDK4/ANXA1/PTGS2/CYP2B6/ACMSD/SLC7A7/EGR1/FABP1/FABP3/BHMT/APOC1	11
BP	GO:0032890	regulation of organic acid transport	5/298	60/18862	0.00255672154781001	0.0344817160839624	0.0273426454902876	RGS2/SLC12A2/FABP3/RGS4/CYP4A11	5
BP	GO:1903706	regulation of hemopoiesis	15/298	415/18862	0.00261408714794108	0.0351218451278295	0.02785024266068	FOS/HSPA1B/HSPA1A/ZFP36/ANXA1/JUN/CA2/FBN1/LOX/PCK1/INHBA/PTN/CR1/C1QC/CCL19	15
BP	GO:0002523	leukocyte migration involved in inflammatory response	3/298	18/18862	0.00267173598118501	0.0355332438075923	0.0281764656429857	S100A8/S100A9/PTN	3
BP	GO:0034375	high-density lipoprotein particle remodeling	3/298	18/18862	0.00267173598118501	0.0355332438075923	0.0281764656429857	ALB/APOM/APOC1	3
BP	GO:0000096	sulfur amino acid metabolic process	4/298	37/18862	0.00267476067003867	0.0355332438075923	0.0281764656429857	CTH/DPEP1/BHMT/BHMT2	4
BP	GO:0045444	fat cell differentiation	10/298	221/18862	0.00279246929599618	0.0369585395257405	0.0293066691237306	ZFP36/PTGS2/HES1/NR4A1/LPL/RGS2/ALDH6A1/SFRP2/FABP3/NR4A2	10
BP	GO:0002688	regulation of leukocyte chemotaxis	7/298	119/18862	0.0028453930480841	0.0372421001533369	0.0295315215555669	DUSP1/FPR2/VEGFC/CCL21/PTN/CCL2/CCL19	7
BP	GO:0032652	regulation of interleukin-1 production	7/298	119/18862	0.0028453930480841	0.0372421001533369	0.0295315215555669	ANXA1/ERRFI1/LPL/EGR1/MNDA/CCL19/IGF1	7
BP	GO:0120254	olefinic compound metabolic process	7/298	119/18862	0.0028453930480841	0.0372421001533369	0.0295315215555669	PTGS2/CYP2B6/EGR1/EPHX2/GSTA1/CYP4A22/CYP4A11	7
BP	GO:0001894	tissue homeostasis	11/298	260/18862	0.00294384821865502	0.0380870919205138	0.0302015668130556	PDK4/CA2/ALB/SLC12A2/NAPSA/PBLD/PTH1R/PROM1/ITGB6/CLDN1/CUBN	11
BP	GO:0045823	positive regulation of heart contraction	4/298	38/18862	0.00295277767709626	0.0380870919205138	0.0302015668130556	TPM1/RGS2/TGFB2/RGS4	4
BP	GO:0006027	glycosaminoglycan catabolic process	5/298	62/18862	0.00295290394083487	0.0380870919205138	0.0302015668130556	LUM/PRELP/VCAN/CD44/LYVE1	5
BP	GO:0032835	glomerulus development	5/298	62/18862	0.00295290394083487	0.0380870919205138	0.0302015668130556	HES1/ANGPT2/EGR1/NPHS1/PROM1	5
BP	GO:0006883	cellular sodium ion homeostasis	3/298	19/18862	0.00313589218695564	0.0400108258529915	0.0317270122057761	SLC12A2/C7/UMOD	3
BP	GO:0048245	eosinophil chemotaxis	3/298	19/18862	0.00313589218695564	0.0400108258529915	0.0317270122057761	CCL21/CCL2/CCL11	3
BP	GO:0072234	metanephric nephron tubule development	3/298	19/18862	0.00313589218695564	0.0400108258529915	0.0317270122057761	HES1/CALB1/UMOD	3
BP	GO:1902475	L-alpha-amino acid transmembrane transport	5/298	63/18862	0.00316678699595358	0.0402601916654026	0.0319247494932577	SLC7A7/RGS2/SLC7A8/RGS4/SLC7A9	5
BP	GO:0050832	defense response to fungus	4/298	39/18862	0.00324991035779193	0.0411694001395999	0.0326457160752633	S100A8/S100A12/S100A9/DEFA1B	4
BP	GO:0010719	negative regulation of epithelial to mesenchymal transition	4/298	40/18862	0.0035667763759963	0.0443907221251189	0.0352000977900725	VASN/SFRP2/TGFB2/PBLD	4
BP	GO:0042908	xenobiotic transport	4/298	40/18862	0.0035667763759963	0.0443907221251189	0.0352000977900725	SLC6A6/ABCC2/SLC6A13/CLDN1	4
BP	GO:0150077	regulation of neuroinflammatory response	4/298	40/18862	0.0035667763759963	0.0443907221251189	0.0352000977900725	PTGS2/SYT11/CTSC/IGF1	4
BP	GO:1902895	positive regulation of pri-miRNA transcription by RNA polymerase II	4/298	40/18862	0.0035667763759963	0.0443907221251189	0.0352000977900725	FOS/JUN/EGR1/TGFB2	4
BP	GO:1903524	positive regulation of blood circulation	4/298	40/18862	0.0035667763759963	0.0443907221251189	0.0352000977900725	TPM1/RGS2/TGFB2/RGS4	4
BP	GO:0019373	epoxygenase P450 pathway	3/298	20/18862	0.00364653341989294	0.045067087248642	0.0357364287473095	CYP2B6/EPHX2/CYP4A11	3
BP	GO:0046697	decidualization	3/298	20/18862	0.00364653341989294	0.045067087248642	0.0357364287473095	JUNB/TPPP3/PTN	3
BP	GO:0019932	second-messenger-mediated signaling	12/298	307/18862	0.00368164926173568	0.0453430900395016	0.0359552881116877	CXCR2/CXCR1/FPR1/FPR2/RGS2/RASD1/PRKAR2B/EDNRB/PLN/DEFB1/VCAM1/IGF1	12
BP	GO:0021700	developmental maturation	11/298	268/18862	0.00370422425326974	0.0453846525778625	0.0359882455709194	HES1/MMP2/TGFB2/CCL21/NR4A2/PTH1R/EDNRB/C3/CCL19/DEFB1/IGF1	11
BP	GO:0044242	cellular lipid catabolic process	10/298	230/18862	0.00371061439176209	0.0453846525778625	0.0359882455709194	ECH1/ECHS1/LPL/PCK1/FABP1/EHHADH/FABP3/HAO2/ANGPTL3/APOC1	10
BP	GO:0032355	response to estradiol	7/298	125/18862	0.00374031543229417	0.0455267543859069	0.036100926719138	DUSP1/ANXA1/PTN/POSTN/ABCC2/HPGD/SLC34A1	7
BP	GO:2001233	regulation of apoptotic signaling pathway	13/298	348/18862	0.00374790309576679	0.0455267543859069	0.036100926719138	HSPA1B/HSPA1A/S100A8/S100A9/G0S2/CTH/SFRP2/INHBA/NR4A2/TNFRSF12A/CD44/CTSC/IGF1	13
BP	GO:0034614	cellular response to reactive oxygen species	8/298	159/18862	0.00383543248455686	0.0464309864256764	0.0368179471842498	FOS/ANXA1/JUN/TPM1/MMP2/FABP1/DPEP1/FBLN5	8
BP	GO:0072678	T cell migration	5/298	66/18862	0.00387531898126578	0.0465175455053979	0.0368865851321126	ECM1/SLC12A2/CCL21/CCL2/DEFA1B	5
BP	GO:1901653	cellular response to peptide	14/298	391/18862	0.00389935801019167	0.0465175455053979	0.0368865851321126	PDK4/ERRFI1/CA2/GDF15/FPR2/NR4A1/LPL/FBN1/PCK1/PRKAR2B/NR4A2/VCAM1/ATP6V1G3/IGF1	14
BP	GO:0009268	response to pH	4/298	41/18862	0.00390398347322815	0.0465175455053979	0.0368865851321126	CA2/PCK1/SERPINF1/SST	4
BP	GO:0032612	interleukin-1 production	7/298	126/18862	0.00390815578252286	0.0465175455053979	0.0368865851321126	ANXA1/ERRFI1/LPL/EGR1/MNDA/CCL19/IGF1	7
BP	GO:0045471	response to ethanol	7/298	126/18862	0.00390815578252286	0.0465175455053979	0.0368865851321126	S100A8/RGS2/TNC/RGS4/HPGD/CLDN1/VCAM1	7
BP	GO:0017015	regulation of transforming growth factor beta receptor signaling pathway	7/298	127/18862	0.004081650980162	0.0484201204904167	0.0383952523111877	HSPA1A/LTBP1/ASPN/FBN1/VASN/LOX/PBLD	7
BP	GO:1903039	positive regulation of leukocyte cell-cell adhesion	10/298	234/18862	0.00418873219663941	0.0490632869844656	0.038905258060182	ANXA1/HES1/PCK1/CCL21/CCL2/CR1/CCL19/CD44/VCAM1/IGF1	10
BP	GO:0009070	serine family amino acid biosynthetic process	3/298	21/18862	0.00420502938913943	0.0490632869844656	0.038905258060182	CTH/PSAT1/AGXT2	3
BP	GO:0033630	positive regulation of cell adhesion mediated by integrin	3/298	21/18862	0.00420502938913943	0.0490632869844656	0.038905258060182	SFRP2/TGFB2/CCL21	3
BP	GO:0043651	linoleic acid metabolic process	3/298	21/18862	0.00420502938913943	0.0490632869844656	0.038905258060182	GSTA1/CYP4A22/CYP4A11	3
BP	GO:0072170	metanephric tubule development	3/298	21/18862	0.00420502938913943	0.0490632869844656	0.038905258060182	HES1/CALB1/UMOD	3
BP	GO:0098742	cell-cell adhesion via plasma-membrane adhesion molecules	11/298	273/18862	0.00425423886151688	0.0494044807255613	0.0391758112856528	PCDHGA10/CDH10/PCDH18/SELL/TGFB2/PCDH17/CDH11/CDH6/CLDN1/VCAM1/UMOD	11
BP	GO:0031670	cellular response to nutrient	4/298	42/18862	0.00426212887003715	0.0494044807255613	0.0391758112856528	LPL/PTN/TNC/POSTN	4
CC	GO:0062023	collagen-containing extracellular matrix	45/313	423/19520	4.13173251534709e-24	1.2105976269967e-21	1.02206014853323e-21	ANXA1/S100A8/S100A9/GDF15/FN1/CTHRC1/ANGPT2/LTBP1/ASPN/ECM1/FBN1/TGFBI/ADAMTS1/COL15A1/LUM/MMP2/ADAMTS5/COL1A2/NID2/SFRP2/TGFB2/AEBP1/COL8A1/APOH/MFAP4/COL6A3/PTN/TNC/POSTN/FBLN5/THBS2/PRELP/COL14A1/ABI3BP/COL3A1/ANGPTL3/VCAN/SERPINF1/C1QC/PLG/KNG1/CPA3/CTSC/CCDC80/DEFA1B	45
CC	GO:0045177	apical part of cell	29/313	414/19520	3.15313880678415e-11	4.61934835193877e-09	3.89993483996986e-09	ANXA1/CA2/SLC6A6/FN1/FXYD1/ACY3/FABP1/SLC12A2/DPEP1/F2RL2/SLC7A8/SLC12A3/PTH1R/RHCG/ABCC2/SLC6A19/PROM1/SLC2A2/CD44/SLC7A9/CYP4A11/CLDN1/VCAM1/SLC22A8/UMOD/SLC5A12/SLC17A1/CUBN/SLC34A1	29
CC	GO:0016324	apical plasma membrane	26/313	351/19520	1.02567435168555e-10	1.00174195014622e-08	8.45731482968783e-09	ANXA1/SLC6A6/FN1/FXYD1/ACY3/SLC12A2/DPEP1/F2RL2/SLC7A8/SLC12A3/PTH1R/RHCG/ABCC2/SLC6A19/PROM1/SLC2A2/CD44/SLC7A9/CYP4A11/CLDN1/SLC22A8/UMOD/SLC5A12/SLC17A1/CUBN/SLC34A1	26
CC	GO:0016323	basolateral plasma membrane	18/313	211/19520	9.43213757326889e-09	6.90904077241946e-07	5.83303244662681e-07	ANXA1/NAIP/CA2/SLC6A6/AQP9/SLC7A7/SLC7A8/PTH1R/RHCG/SLC6A13/HPGD/CD44/SLC13A3/CLDN1/SLC22A8/UMOD/SLC4A4/SLC22A6	18
CC	GO:0009925	basal plasma membrane	19/313	240/19520	1.23970076400466e-08	7.26464647706732e-07	6.13325641139149e-07	ANXA1/NAIP/CA2/SLC6A6/AQP9/SLC7A7/SLC12A2/SLC7A8/PTH1R/RHCG/SLC6A13/HPGD/CD44/SLC13A3/CLDN1/SLC22A8/UMOD/SLC4A4/SLC22A6	19
CC	GO:0045178	basal part of cell	19/313	258/19520	3.98001486052661e-08	1.94357392355716e-06	1.64088331969079e-06	ANXA1/NAIP/CA2/SLC6A6/AQP9/SLC7A7/SLC12A2/SLC7A8/PTH1R/RHCG/SLC6A13/HPGD/CD44/SLC13A3/CLDN1/SLC22A8/UMOD/SLC4A4/SLC22A6	19
CC	GO:0005581	collagen trimer	11/313	87/19520	1.43325475578396e-07	5.99919490635288e-06	5.06488522720649e-06	CTHRC1/LOX/COL15A1/LUM/COL1A2/COL8A1/COL6A3/COL14A1/COL3A1/C1QC/COLEC12	11
CC	GO:0005604	basement membrane	11/313	94/19520	3.19864883038e-07	1.17150513412668e-05	9.89055888341186e-06	FN1/FBN1/TGFBI/ADAMTS1/COL15A1/NID2/COL8A1/PTN/TNC/SERPINF1/CCDC80	11
CC	GO:0072562	blood microparticle	13/313	146/19520	6.79614073273934e-07	2.2125213718807e-05	1.8679451136769e-05	HSPA1B/HSPA1A/HBA1/HBB/FN1/HBA2/ALB/AFM/CFH/C1QC/PLG/C3/KNG1	13
CC	GO:0031093	platelet alpha granule lumen	9/313	67/19520	1.1811961762219e-06	3.25271403202693e-05	2.7461390247039e-05	FN1/VEGFC/ALB/EGF/TGFB2/PPBP/PLG/KNG1/IGF1	9
CC	GO:0034774	secretory granule lumen	19/313	322/19520	1.22115543864492e-06	3.25271403202693e-05	2.7461390247039e-05	S100A8/S100A12/S100A9/FN1/ECM1/VEGFC/ALB/EGF/TGFB2/APOH/PPBP/PLG/C3/MNDA/KNG1/CTSC/CHI3L1/DEFA1B/IGF1	19
CC	GO:0060205	cytoplasmic vesicle lumen	19/313	326/19520	1.46725200008282e-06	3.58254030020222e-05	3.02459842122336e-05	S100A8/S100A12/S100A9/FN1/ECM1/VEGFC/ALB/EGF/TGFB2/APOH/PPBP/PLG/C3/MNDA/KNG1/CTSC/CHI3L1/DEFA1B/IGF1	19
CC	GO:0031983	vesicle lumen	19/313	328/19520	1.60648512754455e-06	3.62077032592733e-05	3.05687453419408e-05	S100A8/S100A12/S100A9/FN1/ECM1/VEGFC/ALB/EGF/TGFB2/APOH/PPBP/PLG/C3/MNDA/KNG1/CTSC/CHI3L1/DEFA1B/IGF1	19
CC	GO:0031091	platelet alpha granule	10/313	91/19520	1.98596538008646e-06	4.15634183118094e-05	3.50903657383697e-05	FN1/VEGFC/ALB/EGF/TGFB2/THBS2/PPBP/PLG/KNG1/IGF1	10
CC	GO:0005788	endoplasmic reticulum lumen	18/313	306/19520	2.44129847381061e-06	4.76866968551006e-05	4.0260009918982e-05	PTGS2/FN1/LTBP1/FBN1/ALB/COL15A1/ADAMTS5/COL1A2/COL8A1/COL6A3/TNC/COL14A1/COL3A1/VCAN/C3/KNG1/CTSC/FMO1	18
CC	GO:0005902	microvillus	9/313	91/19520	1.54677526066157e-05	0.000262310535317932	0.000221458508351766	CA2/SLC6A6/DCXR/ANKS4B/DPEP1/SLC7A8/PROM1/CD44/VCAM1	9
CC	GO:0005782	peroxisomal matrix	7/313	51/19520	1.61146403949583e-05	0.000262310535317932	0.000221458508351766	ECH1/EPHX2/FABP1/EHHADH/HAO2/PIPOX/DAO	7
CC	GO:0031907	microbody lumen	7/313	51/19520	1.61146403949583e-05	0.000262310535317932	0.000221458508351766	ECH1/EPHX2/FABP1/EHHADH/HAO2/PIPOX/DAO	7
CC	GO:0005903	brush border	9/313	101/19520	3.58349410403689e-05	0.000552612511833058	0.000466549093877379	DCXR/ANKS4B/PTH1R/ABCC2/SLC6A19/SLC2A2/SLC7A9/CUBN/SLC34A1	9
CC	GO:0098862	cluster of actin-based cell projections	11/313	156/19520	4.47209937718094e-05	0.000655162558757007	0.000553128080861853	DCXR/ANKS4B/PVALB/PTH1R/ABCC2/SLC6A19/SLC2A2/CALB1/SLC7A9/CUBN/SLC34A1	11
CC	GO:0098858	actin-based cell projection	12/313	216/19520	0.000201040176124721	0.00280498912402586	0.00236814242552929	CA2/SLC6A6/DCXR/ANKS4B/ENAH/DPEP1/SLC7A8/PVALB/PROM1/CD44/CALB1/VCAM1	12
CC	GO:0034361	very-low-density lipoprotein particle	4/313	20/19520	0.000256498402731359	0.00326756660870818	0.0027586784733121	LPL/APOH/APOM/APOC1	4
CC	GO:0034385	triglyceride-rich plasma lipoprotein particle	4/313	20/19520	0.000256498402731359	0.00326756660870818	0.0027586784733121	LPL/APOH/APOM/APOC1	4
CC	GO:0098644	complex of collagen trimers	4/313	21/19520	0.000312869923832232	0.0038196203201185	0.00322475579388485	LUM/COL1A2/COL8A1/COL3A1	4
CC	GO:0031526	brush border membrane	6/313	59/19520	0.000357377999523948	0.00418847015442067	0.00353616125844749	PTH1R/ABCC2/SLC6A19/SLC7A9/CUBN/SLC34A1	6
CC	GO:0031253	cell projection membrane	15/313	337/19520	0.000380552106888897	0.00428852951224795	0.0036206374542061	SLC6A6/TPM1/SLC12A2/DPEP1/SLC7A8/PTH1R/ABCC2/SLC6A19/EHD3/PROM1/CD44/SLC7A9/UMOD/CUBN/SLC34A1	15
CC	GO:0031838	haptoglobin-hemoglobin complex	3/313	11/19520	0.000612414782571371	0.00664583449234858	0.00561081769607299	HBA1/HBB/HBA2	3
CC	GO:0031528	microvillus membrane	4/313	26/19520	0.000733716312837993	0.00738804715446428	0.00623743876881303	SLC6A6/DPEP1/SLC7A8/PROM1	4
CC	GO:0001527	microfibril	3/313	12/19520	0.000806885696050707	0.00738804715446428	0.00623743876881303	LTBP1/FBN1/MFAP4	3
CC	GO:0005583	fibrillar collagen trimer	3/313	12/19520	0.000806885696050707	0.00738804715446428	0.00623743876881303	LUM/COL1A2/COL3A1	3
CC	GO:0005833	hemoglobin complex	3/313	12/19520	0.000806885696050707	0.00738804715446428	0.00623743876881303	HBA1/HBB/HBA2	3
CC	GO:0098643	banded collagen fibril	3/313	12/19520	0.000806885696050707	0.00738804715446428	0.00623743876881303	LUM/COL1A2/COL3A1	3
CC	GO:0042627	chylomicron	3/313	13/19520	0.00103654240695759	0.00920324015874471	0.00776993510797559	LPL/APOH/APOC1	3
CC	GO:0034358	plasma lipoprotein particle	4/313	36/19520	0.00254937996478961	0.0213419522766673	0.0180181741872348	LPL/APOH/APOM/APOC1	4
CC	GO:1990777	lipoprotein particle	4/313	36/19520	0.00254937996478961	0.0213419522766673	0.0180181741872348	LPL/APOH/APOM/APOC1	4
CC	GO:0032994	protein-lipid complex	4/313	39/19520	0.00342847271479867	0.0279039584843336	0.023558218946716	LPL/APOH/APOM/APOC1	4
CC	GO:0071682	endocytic vesicle lumen	3/313	20/19520	0.00380244892359266	0.0301112847192608	0.0254217780097945	HBA1/HBB/HBA2	3
CC	GO:0005796	Golgi lumen	6/313	102/19520	0.00602798544885374	0.0453148091823188	0.0382575180809948	LUM/PRELP/VCAN/DEFB1/UMOD/DEFA1B	6
CC	GO:0019897	extrinsic component of plasma membrane	8/313	169/19520	0.00603166402085472	0.0453148091823188	0.0382575180809948	ANXA1/ERRFI1/CDH10/SYTL2/CDH11/CDH6/PLG/CUBN	8
CC	GO:0005777	peroxisome	7/313	136/19520	0.00640875112386867	0.0457991238852078	0.0386664060105042	ECH1/EPHX2/FABP1/EHHADH/HAO2/PIPOX/DAO	7
CC	GO:0042579	microbody	7/313	136/19520	0.00640875112386867	0.0457991238852078	0.0386664060105042	ECH1/EPHX2/FABP1/EHHADH/HAO2/PIPOX/DAO	7
CC	GO:0005775	vacuolar lumen	8/313	173/19520	0.00691510041877446	0.0482410576833552	0.0407280350479198	LUM/PRELP/VCAN/C3/MNDA/CTSC/DEFA1B/CUBN	8
MF	GO:0005201	extracellular matrix structural constituent	26/310	170/18337	1.08623254831609e-17	5.84393110994058e-15	4.57361072975197e-15	FN1/CTHRC1/LTBP1/ASPN/ECM1/FBN1/TGFBI/COL15A1/LUM/COL1A2/NID2/AEBP1/COL8A1/MFAP4/COL6A3/TNC/POSTN/FBLN5/THBS2/PRELP/COL14A1/ABI3BP/COL3A1/VCAN/CHI3L1/UMOD	26
MF	GO:0005539	glycosaminoglycan binding	21/310	228/18337	3.32463494817407e-10	6.58618203813066e-08	5.15451538887158e-08	SLIT3/FN1/LPL/FBN1/ADAMTS1/ADAMTS5/SELL/APOH/PTN/POSTN/THBS2/PRELP/CFH/ANGPTL3/VCAN/MMP7/KNG1/CD44/LYVE1/CCDC80/NELL1	21
MF	GO:0008201	heparin binding	18/310	164/18337	3.672592214571e-10	6.58618203813066e-08	5.15451538887158e-08	SLIT3/FN1/LPL/FBN1/ADAMTS1/ADAMTS5/SELL/APOH/PTN/POSTN/THBS2/PRELP/CFH/ANGPTL3/MMP7/KNG1/CCDC80/NELL1	18
MF	GO:1901681	sulfur compound binding	19/310	260/18337	1.0132684951285e-07	1.36284612594784e-05	1.06659841592474e-05	SLIT3/FN1/LPL/FBN1/ADAMTS1/ADAMTS5/ALDH6A1/SELL/APOH/PTN/POSTN/THBS2/PRELP/CFH/ANGPTL3/MMP7/KNG1/CCDC80/NELL1	19
MF	GO:0005504	fatty acid binding	8/310	37/18337	1.53677051401783e-07	1.65356507308319e-05	1.29412253812028e-05	S100A8/S100A9/ALB/FABP1/GSTA1/FABP3/AFM/APOC1	8
MF	GO:0005518	collagen binding	10/310	68/18337	2.01581919035504e-07	1.80751787401835e-05	1.41460995814389e-05	FN1/ASPN/LOX/TGFBI/LUM/NID2/AEBP1/ITGA11/COL14A1/CD44	10
MF	GO:0005178	integrin binding	13/310	142/18337	8.85917595190495e-07	6.80890951732124e-05	5.32882764024358e-05	FN1/ESM1/FBN1/TGFBI/ADAMTS5/SFRP2/PTN/FBLN5/COL3A1/ANGPTL3/ITGB6/VCAM1/IGF1	13
MF	GO:0015370	solute:sodium symporter activity	9/310	72/18337	3.35908498162709e-06	0.000225898465014422	0.000176793946401426	SLC6A6/SLC12A2/SLC12A3/SLC6A13/SLC13A3/SLC4A4/SLC5A12/SLC17A1/SLC34A1	9
MF	GO:0015294	solute:cation symporter activity	10/310	99/18337	6.80644459931545e-06	0.000406874132714635	0.00031843015669312	SLC6A6/SLC12A2/SLC12A3/SLC36A2/SLC6A13/SLC13A3/SLC4A4/SLC5A12/SLC17A1/SLC34A1	10
MF	GO:0016614	oxidoreductase activity, acting on CH-OH group of donors	11/310	130/18337	1.31620255698481e-05	0.000696105985756522	0.000544790440819035	HSD17B14/AKR7A3/DCXR/CRYL1/SORD/MIOX/EHHADH/ADH1B/HAO2/HPGD/CYP4A22	11
MF	GO:0016209	antioxidant activity	9/310	86/18337	1.47584816369535e-05	0.000696105985756522	0.000544790440819035	S100A9/PTGS2/HBA1/HBB/HBA2/ALB/FABP1/GSTA1/APOM	9
MF	GO:0050786	RAGE receptor binding	4/310	10/18337	1.55265275633425e-05	0.000696105985756522	0.000544790440819035	S100A8/S100A12/S100A9/FPR1	4
MF	GO:0033293	monocarboxylic acid binding	8/310	71/18337	2.57312254982755e-05	0.00106487687062094	0.000833400016138479	S100A8/S100A9/ALB/FABP1/GSTA1/FABP3/AFM/APOC1	8
MF	GO:0015293	symporter activity	11/310	143/18337	3.22072250331979e-05	0.00123767764770432	0.000968638346863094	SLC6A6/SLC12A2/SLC12A3/SLC36A2/SLC6A13/SLC6A19/SLC13A3/SLC4A4/SLC5A12/SLC17A1/SLC34A1	11
MF	GO:0004875	complement receptor activity	4/310	12/18337	3.56306599011638e-05	0.00124813162532888	0.00097681989851605	FPR1/FPR2/FPR3/CR1	4
MF	GO:0016616	oxidoreductase activity, acting on the CH-OH group of donors, NAD or NADP as acceptor	10/310	120/18337	3.71191561436099e-05	0.00124813162532888	0.00097681989851605	HSD17B14/AKR7A3/DCXR/CRYL1/SORD/MIOX/EHHADH/ADH1B/HPGD/CYP4A22	10
MF	GO:0022804	active transmembrane transporter activity	16/310	301/18337	5.75723749952367e-05	0.00172055023396156	0.00134654684716225	SLC6A6/SLC12A2/SLC7A8/SLC12A3/ABCC9/ABCC2/SLC36A2/SLC6A13/SLC6A19/SLC13A3/SLC22A8/SLC4A4/SLC5A12/SLC22A6/SLC17A1/SLC34A1	16
MF	GO:0015291	secondary active transmembrane transporter activity	14/310	239/18337	5.94338099445384e-05	0.00172055023396156	0.00134654684716225	SLC6A6/SLC12A2/SLC7A8/SLC12A3/SLC36A2/SLC6A13/SLC6A19/SLC13A3/SLC22A8/SLC4A4/SLC5A12/SLC22A6/SLC17A1/SLC34A1	14
MF	GO:0030020	extracellular matrix structural constituent conferring tensile strength	6/310	41/18337	6.07629264781964e-05	0.00172055023396156	0.00134654684716225	COL15A1/COL1A2/COL8A1/COL6A3/COL14A1/COL3A1	6
MF	GO:0031406	carboxylic acid binding	12/310	184/18337	7.21029782422685e-05	0.00193942469153558	0.00151784362475882	S100A8/S100A9/ALB/PCK1/FABP1/GSTA1/TM4SF5/FABP3/AFM/DDC/DPYS/APOC1	12
MF	GO:0046943	carboxylic acid transmembrane transporter activity	11/310	157/18337	7.57024507848462e-05	0.00193942469153558	0.00151784362475882	SLC6A6/AQP9/SLC7A7/SLC7A8/ABCC2/SLC36A2/SLC6A13/SLC6A19/SLC13A3/SLC7A9/SLC5A12	11
MF	GO:0005342	organic acid transmembrane transporter activity	11/310	158/18337	8.01636989370828e-05	0.00196036681946139	0.00153423347248005	SLC6A6/AQP9/SLC7A7/SLC7A8/ABCC2/SLC36A2/SLC6A13/SLC6A19/SLC13A3/SLC7A9/SLC5A12	11
MF	GO:0008509	anion transmembrane transporter activity	20/310	459/18337	0.000114585443297051	0.00264338979655144	0.00206878481436231	SLC6A6/AQP9/FXYD1/SLC7A7/SLC12A2/SLC7A8/SLC12A3/ABCC2/SLC36A2/SLC6A13/PPBP/SLC6A19/SLC2A2/SLC13A3/SLC7A9/SLC22A8/SLC4A4/SLC5A12/SLC22A6/SLC17A1	20
MF	GO:0048020	CCR chemokine receptor binding	6/310	46/18337	0.000117920734418652	0.00264338979655144	0.00206878481436231	CCL21/CCL2/CCL11/CCL19/CCL18/DEFB1	6
MF	GO:0016641	oxidoreductase activity, acting on the CH-NH2 group of donors, oxygen as acceptor	4/310	16/18337	0.000124180908221538	0.0026723731449275	0.00209146792794169	MAOA/LOX/DAO/VCAM1	4
MF	GO:0042379	chemokine receptor binding	7/310	69/18337	0.000162242282034937	0.00335716722056908	0.002627405377084	CCL21/CCL2/PPBP/CCL11/CCL19/CCL18/DEFB1	7
MF	GO:0008009	chemokine activity	6/310	49/18337	0.000168724937116948	0.00336200059884882	0.00263118810318827	CCL21/CCL2/PPBP/CCL11/CCL19/CCL18	6
MF	GO:0019842	vitamin binding	10/310	145/18337	0.000182016442442872	0.00349731592979519	0.0027370893600432	ALB/CTH/ABAT/RBP5/AFM/DDC/PSAT1/CALB1/AGXT2/CUBN	10
MF	GO:0022853	active ion transmembrane transporter activity	12/310	206/18337	0.000209393629632017	0.00388461285317328	0.00304019788939408	SLC6A6/SLC12A2/SLC12A3/SLC36A2/SLC6A13/SLC13A3/SLC22A8/SLC4A4/SLC5A12/SLC22A6/SLC17A1/SLC34A1	12
MF	GO:0008514	organic anion transmembrane transporter activity	11/310	177/18337	0.000219056398176677	0.00392841140730174	0.00307447576388319	SLC6A6/SLC7A8/ABCC2/SLC36A2/SLC6A13/SLC2A2/SLC13A3/SLC7A9/SLC4A4/SLC5A12/SLC22A6	11
MF	GO:0015175	neutral amino acid transmembrane transporter activity	5/310	34/18337	0.00024879285013658	0.00431775978624128	0.00337918981509785	SLC6A6/SLC7A8/SLC36A2/SLC6A19/SLC7A9	5
MF	GO:0016638	oxidoreductase activity, acting on the CH-NH2 group of donors	4/310	20/18337	0.000313395388854701	0.00490018690554445	0.00383501225243158	MAOA/LOX/DAO/VCAM1	4
MF	GO:0004497	monooxygenase activity	8/310	101/18337	0.000315672433138799	0.00490018690554445	0.00383501225243158	PCBD1/CYP2B6/MOXD1/PAH/FMO3/CYP4A22/CYP4A11/FMO1	8
MF	GO:0030170	pyridoxal phosphate binding	6/310	55/18337	0.000321334555563494	0.00490018690554445	0.00383501225243158	ALB/CTH/ABAT/DDC/PSAT1/AGXT2	6
MF	GO:0070279	vitamin B6 binding	6/310	55/18337	0.000321334555563494	0.00490018690554445	0.00383501225243158	ALB/CTH/ABAT/DDC/PSAT1/AGXT2	6
MF	GO:0043394	proteoglycan binding	5/310	36/18337	0.0003278935475829	0.00490018690554445	0.00383501225243158	FN1/LPL/PTN/TNC/CFH	5
MF	GO:0015171	amino acid transmembrane transporter activity	7/310	81/18337	0.000440104670620834	0.00639935980524348	0.00500830350635373	SLC6A6/SLC7A7/SLC7A8/SLC36A2/SLC6A13/SLC6A19/SLC7A9	7
MF	GO:0030021	extracellular matrix structural constituent conferring compression resistance	4/310	22/18337	0.000460723140030124	0.00652286971937386	0.00510496554049999	ASPN/LUM/PRELP/VCAN	4
MF	GO:0031720	haptoglobin binding	3/310	10/18337	0.000525788830428726	0.00725318950693987	0.00567653258222646	HBA1/HBB/HBA2	3
MF	GO:0016769	transferase activity, transferring nitrogenous groups	4/310	23/18337	0.000550341839445091	0.00740209774053647	0.00579307199415885	ABAT/PSAT1/AGXT2/GATM	4
MF	GO:0015081	sodium ion transmembrane transporter activity	9/310	146/18337	0.000858542034359712	0.0112657466947689	0.0088168629972756	SLC6A6/SLC12A2/SLC12A3/SLC6A13/SLC13A3/SLC4A4/SLC5A12/SLC17A1/SLC34A1	9
MF	GO:0004364	glutathione transferase activity	4/310	26/18337	0.000892810792407901	0.0114364811027488	0.00895048413441505	GSTA3/GSTA5/GSTA2/GSTA1	4
MF	GO:0022858	alanine transmembrane transporter activity	3/310	12/18337	0.00094003227521347	0.0117613340480197	0.00920472240111109	SLC6A6/SLC7A8/SLC36A2	3
MF	GO:0046906	tetrapyrrole binding	9/310	150/18337	0.00103987810607142	0.0127148732060551	0.00995098666097056	PTGS2/HBA1/HBB/CYP2B6/CYB5A/HBA2/CYP4A22/CYP4A11/CUBN	9
MF	GO:0004859	phospholipase inhibitor activity	3/310	13/18337	0.00120680730885108	0.013814092173657	0.0108112636851161	ANXA1/ANGPTL3/APOC1	3
MF	GO:0005452	inorganic anion exchanger activity	3/310	13/18337	0.00120680730885108	0.013814092173657	0.0108112636851161	SLC22A8/SLC4A4/SLC22A6	3
MF	GO:0036041	long-chain fatty acid binding	3/310	13/18337	0.00120680730885108	0.013814092173657	0.0108112636851161	S100A8/S100A9/FABP3	3
MF	GO:0016709	oxidoreductase activity, acting on paired donors, with incorporation or reduction of molecular oxygen, NAD(P)H as one donor, and incorporation of one atom of oxygen	5/310	48/18337	0.00126249507466859	0.0141504656285771	0.0110745181988473	CYP2B6/FMO3/CYP4A22/CYP4A11/FMO1	5
MF	GO:0001664	G protein-coupled receptor binding	13/310	289/18337	0.00134096456570947	0.0143785776677745	0.0112530445453136	HSPA1B/HSPA1A/FPR1/CTHRC1/CCL21/CCL2/PPBP/EDNRB/CCL11/C3/CCL19/CCL18/DEFB1	13
MF	GO:0005343	organic acid:sodium symporter activity	4/310	29/18337	0.00136302502055111	0.0143785776677745	0.0112530445453136	SLC6A6/SLC6A13/SLC13A3/SLC5A12	4
MF	GO:0016645	oxidoreductase activity, acting on the CH-NH group of donors	4/310	29/18337	0.00136302502055111	0.0143785776677745	0.0112530445453136	BLVRB/ALDH4A1/PRODH2/PIPOX	4
MF	GO:0005344	oxygen carrier activity	3/310	14/18337	0.00151680470498151	0.0153969987033972	0.0120500870306376	HBA1/HBB/HBA2	3
MF	GO:0016863	intramolecular oxidoreductase activity, transposing C=C bonds	3/310	14/18337	0.00151680470498151	0.0153969987033972	0.0120500870306376	ECH1/GSTA1/EHHADH	3
MF	GO:0016705	oxidoreductase activity, acting on paired donors, with incorporation or reduction of molecular oxygen	9/310	160/18337	0.00163152359913849	0.0162548091914168	0.0127214315722299	PCBD1/PTGS2/CYP2B6/MOXD1/PAH/FMO3/CYP4A22/CYP4A11/FMO1	9
MF	GO:0016830	carbon-carbon lyase activity	5/310	51/18337	0.00166211312607197	0.0162584883968495	0.0127243110129912	ACMSD/PCK1/NPL/DDC/ALDOB	5
MF	GO:0016829	lyase activity	10/310	194/18337	0.00176220834267379	0.0167740443106787	0.0131277983257121	PCBD1/CA2/ECHS1/ACMSD/CTH/PCK1/NPL/EHHADH/DDC/ALDOB	10
MF	GO:0008083	growth factor activity	9/310	162/18337	0.00177717569834328	0.0167740443106787	0.0131277983257121	GDF15/VEGFC/EGF/TGFB2/INHBA/PTN/PPBP/ANGPTL3/IGF1	9
MF	GO:0001846	opsonin binding	3/310	15/18337	0.00187240869651128	0.0173682048055702	0.0135928036044376	CD93/VSIG4/CR1	3
MF	GO:0140272	exogenous protein binding	6/310	77/18337	0.001928146806305	0.0175820844371541	0.0137601913028011	HSPA1B/HSPA1A/ALB/CR1/ITGB6/CLDN1	6
MF	GO:0004601	peroxidase activity	5/310	53/18337	0.00197556681809322	0.0177142491355692	0.0138636267936366	PTGS2/HBA1/HBB/HBA2/GSTA1	5
MF	GO:0019838	growth factor binding	8/310	137/18337	0.00231791089999538	0.0204432141671724	0.0159993849870259	DUSP1/LTBP1/ESM1/VASN/IGFBP6/COL1A2/PTN/COL3A1	8
MF	GO:0020037	heme binding	8/310	140/18337	0.00265179658900764	0.0230107510465502	0.0180088053582862	PTGS2/HBA1/HBB/CYP2B6/CYB5A/HBA2/CYP4A22/CYP4A11	8
MF	GO:0016684	oxidoreductase activity, acting on peroxide as acceptor	5/310	57/18337	0.00272887741096849	0.0233037467793817	0.018238111351502	PTGS2/HBA1/HBB/HBA2/GSTA1	5
MF	GO:0055102	lipase inhibitor activity	3/310	18/18337	0.00323437200137405	0.0269036318360276	0.0210554739471944	ANXA1/ANGPTL3/APOC1	3
MF	GO:0043177	organic acid binding	7/310	114/18337	0.00325043879059813	0.0269036318360276	0.0210554739471944	S100A8/S100A9/HBA1/HBB/HBA2/TM4SF5/FABP3	7
MF	GO:0008528	G protein-coupled peptide receptor activity	8/310	148/18337	0.00372759737098796	0.0301456859584855	0.0235927888542246	CXCR2/CXCR1/FPR1/FPR2/F2RL2/FPR3/PTH1R/EDNRB	8
MF	GO:0016810	hydrolase activity, acting on carbon-nitrogen (but not peptide) bonds	7/310	117/18337	0.00375420252642849	0.0301456859584855	0.0235927888542246	VNN2/ACY3/ASPA/ACY1/DPEP1/AGMAT/DPYS	7
MF	GO:0048018	receptor ligand activity	17/310	486/18337	0.00391890112977571	0.031005423644402	0.0242656416704379	GDF15/VEGFC/FBN1/EGF/SFRP2/TGFB2/CCL21/INHBA/PTN/CCL2/PPBP/ANGPTL3/CCL11/CCL19/CCL18/SST/IGF1	17
MF	GO:0019825	oxygen binding	4/310	39/18337	0.00413547048791163	0.0320640571655021	0.0250941554807295	HBA1/HBB/HBA2/ALB	4
MF	GO:0008237	metallopeptidase activity	9/310	184/18337	0.00417190334867128	0.0320640571655021	0.0250941554807295	PEPD/ADAMTS1/MMP2/ADAMTS5/DPEP1/CPXM1/MMP7/XPNPEP2/CPA3	9
MF	GO:0001653	peptide receptor activity	8/310	152/18337	0.00437856742166623	0.0326210235590388	0.0255300516995021	CXCR2/CXCR1/FPR1/FPR2/F2RL2/FPR3/PTH1R/EDNRB	8
MF	GO:0008391	arachidonic acid monooxygenase activity	3/310	20/18337	0.00440725536607779	0.0326210235590388	0.0255300516995021	CYP2B6/CYP4A22/CYP4A11	3
MF	GO:0030546	signaling receptor activator activity	17/310	492/18337	0.00442627271340118	0.0326210235590388	0.0255300516995021	GDF15/VEGFC/FBN1/EGF/SFRP2/TGFB2/CCL21/INHBA/PTN/CCL2/PPBP/ANGPTL3/CCL11/CCL19/CCL18/SST/IGF1	17
MF	GO:0008235	metalloexopeptidase activity	5/310	64/18337	0.00451599502118671	0.0328325043432223	0.0256955619982174	PEPD/DPEP1/CPXM1/XPNPEP2/CPA3	5
MF	GO:0001848	complement binding	3/310	21/18337	0.00507812958301459	0.0354809573462578	0.0277683094081454	CD93/VSIG4/CR1	3
MF	GO:0008483	transaminase activity	3/310	21/18337	0.00507812958301459	0.0354809573462578	0.0277683094081454	ABAT/PSAT1/AGXT2	3
MF	GO:0072349	modified amino acid transmembrane transporter activity	3/310	21/18337	0.00507812958301459	0.0354809573462578	0.0277683094081454	SLC6A13/SLC13A3/SLC7A9	3
MF	GO:0008238	exopeptidase activity	6/310	95/18337	0.00549504058496065	0.0379016901885747	0.0296628371657795	PEPD/DPEP1/CPXM1/XPNPEP2/CPA3/CTSC	6
MF	GO:0005540	hyaluronic acid binding	3/310	22/18337	0.00580719375822265	0.0394090124158895	0.0308425062930069	VCAN/CD44/LYVE1	3
MF	GO:0061134	peptidase regulator activity	10/310	230/18337	0.005922089453352	0.0394090124158895	0.0308425062930069	NAIP/FN1/PI3/DPEP1/SFRP2/COL6A3/SERPINF1/C3/KNG1/CTSC	10
MF	GO:0030246	carbohydrate binding	11/310	267/18337	0.0059333271481172	0.0394090124158895	0.0308425062930069	FBP1/CLEC4E/SORD/SELL/CD93/CD248/VCAN/PPP1R3C/ALDOB/COLEC12/CHI3L1	11
MF	GO:0051087	chaperone binding	6/310	101/18337	0.00737055844561986	0.0482571101110212	0.0377672550272128	FN1/HES1/ALB/SLC12A2/PLG/CTSC	6
MF	GO:0019957	C-C chemokine binding	3/310	24/18337	0.00744487014723933	0.0482571101110212	0.0377672550272128	CXCR2/CXCR1/ZFP36	3
