# Supplementary material for: APOC1 as a novel diagnostic biomarker for DN based on machine learning algorithms and experiment
Source: Front Endocrinol (Lausanne). 2023 Feb 20;14:1102634. doi: 10.3389/fendo.2023.1102634 (PMC9987333; doi:10.3389/fendo.2023.1102634)
Supplement: Supplementary file 1 [file DataSheet_1.zip › Supplementary material information/Table 3.kegg.xls]

ID	Description	GeneRatio	BgRatio	pvalue	p.adjust	qvalue	geneID	Count
hsa00982	Drug metabolism - cytochrome P450	11/203	72/8163	1.37503839473803e-06	0.000182911181367192	0.000157463318108843	GSTA3/MAOA/CYP2B6/GSTA5/GSTA2/GSTA1/ADH1B/FMO3/UGT2B10/UGT2B7/FMO1	11
hsa04974	Protein digestion and absorption	13/203	103/8163	1.41791613462939e-06	0.000182911181367192	0.000157463318108843	SLC7A7/COL15A1/COL1A2/COL8A1/SLC7A8/COL6A3/SLC36A2/SLC6A19/COL14A1/COL3A1/XPNPEP2/CPA3/SLC7A9	13
hsa00260	Glycine, serine and threonine metabolism	8/203	40/8163	4.94530772529434e-06	0.000425296464375313	0.00036612629124109	MAOA/CTH/PIPOX/DAO/PSAT1/BHMT/AGXT2/GATM	8
hsa05150	Staphylococcus aureus infection	11/203	96/8163	2.38191130066591e-05	0.00119924099830723	0.00103239433146807	FCGR3B/FPR1/FPR2/FPR3/CFH/C1QC/PLG/C3/DEFB1/KRT19/DEFA1B	11
hsa00330	Arginine and proline metabolism	8/203	50/8163	2.78893255420285e-05	0.00119924099830723	0.00103239433146807	CKB/SAT2/MAOA/ALDH4A1/PRODH2/AGMAT/DAO/GATM	8
hsa05144	Malaria	8/203	50/8163	2.78893255420285e-05	0.00119924099830723	0.00103239433146807	HBA1/HBB/HBA2/TGFB2/THBS2/CCL2/CR1/VCAM1	8
hsa00980	Metabolism of xenobiotics by cytochrome P450	9/203	78/8163	0.000125838824972345	0.00463805954898072	0.00399278076228043	AKR7A3/GSTA3/CYP2B6/GSTA5/GSTA2/GSTA1/ADH1B/UGT2B10/UGT2B7	9
hsa04933	AGE-RAGE signaling pathway in diabetic complications	10/203	100/8163	0.000178869017130118	0.00576852580244631	0.00496596876505986	JUN/FN1/VEGFC/EGR1/MMP2/COL1A2/TGFB2/CCL2/COL3A1/VCAM1	10
hsa04610	Complement and coagulation cascades	9/203	85/8163	0.000244549608001773	0.00701042209605083	0.00603508389337709	F2RL2/CFH/C7/VSIG4/CR1/C1QC/PLG/C3/KNG1	9
hsa00650	Butanoate metabolism	5/203	27/8163	0.000467802046648697	0.0120692928035364	0.0103901296676711	ECHS1/ABAT/EHHADH/ACSM2A/ACSM2B	5
hsa00360	Phenylalanine metabolism	4/203	16/8163	0.000534310589586362	0.0125320120102983	0.0107884721916481	MAOA/HPD/DDC/PAH	4
hsa00410	beta-Alanine metabolism	5/203	31/8163	0.000908214779716198	0.0195266177638983	0.016809940221063	ECHS1/ALDH6A1/ABAT/EHHADH/DPYS	5
hsa00280	Valine, leucine and isoleucine degradation	6/203	48/8163	0.00112845433023601	0.0223954782462223	0.0192796650752873	ECHS1/ALDH6A1/ABAT/EHHADH/ACADSB/AGXT2	6
hsa04512	ECM-receptor interaction	8/203	88/8163	0.00149055316384337	0.0258153394173689	0.0222237316077716	FN1/COL1A2/ITGA11/COL6A3/TNC/THBS2/CD44/ITGB6	8
hsa05204	Chemical carcinogenesis - DNA adducts	7/203	69/8163	0.00155100617298026	0.0258153394173689	0.0222237316077716	GSTA3/PTGS2/GSTA5/GSTA2/GSTA1/UGT2B10/UGT2B7	7
hsa00040	Pentose and glucuronate interconversions	5/203	35/8163	0.00160095128169729	0.0258153394173689	0.0222237316077716	DCXR/CRYL1/SORD/UGT2B10/UGT2B7	5
hsa00350	Tyrosine metabolism	5/203	36/8163	0.00182216007031534	0.0276539587141976	0.0238065495254822	MAOA/HPD/ADH1B/DDC/HGD	5
hsa05143	African trypanosomiasis	5/203	37/8163	0.00206495692592892	0.0295977159383145	0.0254798778579533	HBA1/HBB/HBA2/KNG1/VCAM1	5
hsa05418	Fluid shear stress and atherosclerosis	10/203	139/8163	0.00238115813224864	0.0323336209536921	0.0278351449254551	FOS/DUSP1/JUN/GSTA3/GSTA5/MMP2/GSTA2/GSTA1/CCL2/VCAM1	10
hsa05140	Leishmaniasis	7/203	77/8163	0.00292590864328299	0.0377442214983505	0.0324929854596163	FOS/JUN/PTGS2/FCGR3B/TGFB2/CR1/C3	7
hsa04061	Viral protein interaction with cytokine and cytokine receptor	8/203	100/8163	0.00335047070557673	0.0408903205103712	0.0352013775099482	CXCR2/CXCR1/CCL21/CCL2/PPBP/CCL11/CCL19/CCL18	8
hsa00983	Drug metabolism - other enzymes	7/203	80/8163	0.00363112876813985	0.0408903205103712	0.0352013775099482	GSTA3/GSTA5/GSTA2/GSTA1/DPYS/UGT2B10/UGT2B7	7
hsa00380	Tryptophan metabolism	5/203	42/8163	0.00364526113076952	0.0408903205103712	0.0352013775099482	MAOA/ECHS1/ACMSD/EHHADH/DDC	5
hsa04510	Focal adhesion	12/203	201/8163	0.00429959203908454	0.0462206144201588	0.0397900842213526	JUN/FN1/VEGFC/CCND2/EGF/COL1A2/ITGA11/COL6A3/TNC/THBS2/ITGB6/IGF1	12
