# Supplementary material for: APOC1 as a novel diagnostic biomarker for DN based on machine learning algorithms and experiment
Source: Front Endocrinol (Lausanne). 2023 Feb 20;14:1102634. doi: 10.3389/fendo.2023.1102634 (PMC9987333; doi:10.3389/fendo.2023.1102634)
Supplement: Supplementary file 1 [file DataSheet_1.zip › Supplementary material information/Table 4.Lasso results.xls]

## Sheet: Sheet1
APOC1
CCL21
FBN1
FN1
INHBA
RNASE6
TGFBI
VEGFC
