# Supplementary material for: APOC1 as a novel diagnostic biomarker for DN based on machine learning algorithms and experiment
Source: Front Endocrinol (Lausanne). 2023 Feb 20;14:1102634. doi: 10.3389/fendo.2023.1102634 (PMC9987333; doi:10.3389/fendo.2023.1102634)
Supplement: Supplementary file 1 [file DataSheet_1.zip › Supplementary material information/Table 5.feature genesú¿svm-REF).csv]

	FeatureName	FeatureID	AvgRank
1	CCL21	6	1
2	RNASE6	13	5
3	VEGFC	17	5.2
4	INHBA	12	5.4
5	APOC1	1	5.6
6	C1QC	2	6.2
7	TGFBI	15	6.8
8	FBN1	9	8
9	VCAN	16	8.6
10	CCL2	5	10.8
11	C3	3	12.4
12	CFH	7	12.4
13	IGFBP6	11	12.4
14	CCL18	4	12.8
15	TGFB2	14	13
16	FN1	10	13.4
17	CPA3	8	14
